# Supplementary material for: Evidence for a non-linear carbon accumulation pattern along an Alpine glacier retreat chronosequence in Northern Italy
Source: PeerJ. 2019 Oct 10;7:e7703. doi: 10.7717/peerj.7703 (PMC6790226; doi:10.7717/peerj.7703)
Supplement: Supplemental Information 3 — In this file are reported the environmental variables data and those obtained by the CO2 analyzer Li-8100. [file peerj-07-7703-s003.xlsx]

## Sheet: Mazia_LRC_10jul14
	Label	Transect	T_col	filter	#Msgs	Obs#	Port#	#Raw	IV Date	Exp_Flux	CrvFitStatus	Lin_Flux	Lin_R2	IV Tcham	IV T4	IV V3	PPFD_in	Rg_out
jul	T3_c1_f0	T3	T3_c1	f0	0	1	0	83	2014-07-10 09:46:00	-5.44	Lin	-5.44	0.988	7.87	16.5	0.37	1150	612
jul	T3_c1_f1	T3	T3_c1	f1	0	2	0	83	2014-07-10 09:50:00	-4.16	Lin	-4.16	0.9878	8.33	15.65	0.363	750	630
jul	T3_c1_f2	T3	T3_c1	f2	0	3	0	84	2014-07-10 09:54:00	-1.85	Lin	-1.85	0.9847	8.73	15.42	0.352	450	531
jul	T3_c1_f3	T3	T3_c1	f3	0	4	0	83	2014-07-10 09:58:00	-0.89	Exp	-0.89	0.9351	8.76	14.74	0.346	260	740
jul	T3_c1_f4	T3	T3_c1	f4	0	5	0	84	2014-07-10 10:02:00	4.86	Exp	0.37	0.5865	9.43	16.69	0.337	166	613
jul	T3_c1_f5	T3	T3_c1	f5	0	6	0	84	2014-07-10 10:06:00	1.76	Exp	1.57	0.9819	10.05	19	0.329	55	360
jul	T3_c1_f6	T3	T3_c1	f6	0	7	0	83	2014-07-10 10:09:00	1.78	Lin	1.78	0.9852	10.24	18.3	0.325	43	520
jul	T3_c1_f7	T3	T3_c1	f7	0	8	0	82	2014-07-10 10:12:00	2.57	Exp	2.48	0.9831	10.24	19.28	0.322	27	430
jul	T3_c1_f8	T3	T3_c1	f8	0	9	0	83	2014-07-10 10:16:00	2.7	Exp	2.68	0.9921	10.53	20.96	0.315	40	960
jul	T3_c1_f9	T3	T3_c1	f9	0	10	0	83	2014-07-10 10:20:00	4	Exp	3.47	0.9912	11.56	23.78	0.308	3.5	904
jul	T3_c1_f3b	T3	T3_c1	3b	0	11	0	83	2014-07-10 10:23:00	-0.43	Lin	-0.43	0.773	11.59	23.54	0.303	305	938
jul	T3_c1_f0back	T3	T3_c1	ck	0	12	0	83	2014-07-10 10:25:00	-4.77	Lin	-4.77	0.9925	12.47	26.26	0.296	1539	842
jul	T3_c2_f0	T3	T3_c2	f0	0	13	0	82	2014-07-10 10:40:00	-7.91	Lin	-7.91	0.9933	10.86	8.76	0.304	2090	1136
jul	T3_c2_f1	T3	T3_c2	f1	1	14	0	81	2014-07-10 10:44:00	0		-5.7	0.9901	11.98	8.89	0.298	1050	957
jul	T3_c2_f2	T3	T3_c2	f2	0	15	0	83	2014-07-10 10:47:00	-3.87	Lin	-3.87	0.996	12.42	8.91	0.291	550	950
jul	T3_c2_f3	T3	T3_c2	f3	0	16	0	83	2014-07-10 10:50:00	-1.45	Lin	-1.45	0.9721	12.89	9.08	0.287	495	1064
jul	T3_c2_f4	T3	T3_c2	f4	0	17	0	83	2014-07-10 10:54:00	0.57	Exp	0.31	0.4656	13.49	9.27	0.279	310	1030
jul	T3_c2_f5	T3	T3_c2	f5	0	18	0	83	2014-07-10 10:57:00	1.89	Lin	1.89	0.9894	13.68	9.34	0.273	141	1017
jul	T3_c2_f6	T3	T3_c2	f6	0	19	0	83	2014-07-10 11:00:00	2.66	Lin	2.66	0.9793	13.63	9.46	0.275	109	1002
jul	T3_c2_f7	T3	T3_c2	f7	0	20	0	82	2014-07-10 11:04:00	2.9	Lin	2.9	0.9915	12.93	9.61	0.28	71	990
jul	T3_c2_f9	T3	T3_c2	f9	0	21	0	81	2014-07-10 11:07:00	3.28	Lin	3.28	0.9855	12.88	9.75	0.282	21	1012
jul	T3_c2_f9p	T3	T3_c2	9p	0	22	0	83	2014-07-10 11:10:00	3.49	Lin	3.49	0.9884	12.6	9.86	0.283	7	1011
jul	T3_c2_f2b	T3	T3_c2	2b	0	23	0	84	2014-07-10 11:13:00	-2.26	Lin	-2.26	0.9925	12.49	10.04	0.282	656	1092
jul	T3_c2_f0back	T3	T3_c2	ck	1	24	0	81	2014-07-10 11:16:00	0		-6.1	0.9916	12.83	10.2	0.282	1950	1090
jul	T3_c3_f0	T3	T3_c3	f0	0	25	0	81	2014-07-10 11:26:00	-8.58	Lin	-8.58	0.998	10.27	9.22	0.299	1811	947
jul	T3_c3_f1	T3	T3_c3	f1	0	26	0	84	2014-07-10 11:30:00	-6.05	Lin	-6.05	0.9983	10.34	9.26	0.304	1100	939
jul	T3_c3_f2	T3	T3_c3	f2	0	27	0	82	2014-07-10 11:33:00	-3.28	Exp	-3.24	0.9932	11.01	9.4	0.302	820	1008
jul	T3_c3_f3	T3	T3_c3	f3	0	28	0	83	2014-07-10 11:36:00	-1.58	Exp	-0.73	0.9304	11.63	9.45	0.294	530	1046	sensore dentro
jul	T3_c3_f3	T3	T3_c3	f3	0	29	0	84	2014-07-10 11:38:00	-1.57	Lin	-1.57	0.9853	11.45	9.47	0.295	530	1043
jul	T3_c3_f4	T3	T3_c3	f4	0	30	0	83	2014-07-10 11:41:00	0.35	Lin	0.35	0.7932	11.63	9.56	0.292	250	431
jul	T3_c3_f5	T3	T3_c3	f5	0	31	0	82	2014-07-10 11:46:00	1.53	Lin	1.53	0.9581	10.75	9.68	0.296	130	730
jul	T3_c3_f7	T3	T3_c3	f7	0	32	0	83	2014-07-10 11:49:00	2.69	Lin	2.69	0.9871	10.61	9.81	0.301	82	1054
jul	T3_c3_f9	T3	T3_c3	f9	0	33	0	82	2014-07-10 12:40:00	5.53	Lin	5.53	0.9931	12.26	11.03	0.283	29	1136
jul	T3_c3_f9p	T3	T3_c3	9p	0	34	0	83	2014-07-10 12:44:00	6.38	Lin	6.38	0.9859	12.55	11.09	0.282	12	1160
jul	T3_c3_f2b	T3	T3_c3	2b	0	35	0	84	2014-07-10 12:48:00	-1.28	Lin	-1.28	0.964	12.16	11.12	0.274	405	850
jul	T3_c3_f0n	T3	T3_c3	0n	0	36	0	83	2014-07-10 12:51:00	-6.71	Exp	-6.61	0.994	12.38	11.33	0.277	2050	1083
jul	T3_c4-f0	T3	T3_c4	f0	1	37	0	81	2014-07-10 12:57:00	0		-6.65	0.9819	13.92	11.09	0.282	2500	1300
jul	T3_c4-f1	T3	T3_c4	f1	1	38	0	81	2014-07-10 13:01:00	0		-2.82	0.9877	13.5	11.09	0.285	1500	800
jul	T3_c4-f2	T3	T3_c4	f2	0	39	0	83	2014-07-10 13:04:00	-2.58	Exp	-2.54	0.9914	11.75	11.13	0.295	800	1100
jul	T3_c4-f3	T3	T3_c4	f3	0	40	0	83	2014-07-10 13:08:00	-0.31	Lin	-0.31	0.6394	12.48	11.44	0.3	550	1215
jul	T3_c4-f4	T3	T3_c4	f4	0	41	0	83	2014-07-10 13:11:00	0.98	Lin	0.98	0.9573	13.53	11.49	0.295	320	1190
jul	T3_c4-f5	T3	T3_c4	f5	0	42	0	84	2014-07-10 13:15:00	2.51	Lin	2.51	0.988	13.73	11.45	0.295	135	1138
jul	T3_c4-f7	T3	T3_c4	f7	0	43	0	83	2014-07-10 13:18:00	4.42	Lin	4.42	0.981	13.77	11.48	0.296	62	998
jul	T3_c4-f9	T3	T3_c4	f9	0	44	0	83	2014-07-10 13:22:00	4.69	Lin	4.69	0.9766	12.83	11.36	0.3	12	600
jul	T3_c4-f9p	T3	T3_c4	9p	0	45	0	83	2014-07-10 13:24:00	4.28	Lin	4.28	0.9878	12.27	11.36	0.301	3.5	480
jul	T3_c5-f0	T3	T3_c5	f0	1	46	0	81	2014-07-10 13:30:00	0		-7.67	0.9918	9.46	14.51	0.308	1200	600
jul	T3_c5-f1	T3	T3_c5	f1	0	47	0	84	2014-07-10 13:33:00	-4.9	Lin	-4.9	0.9946	9.37	14.72	0.308	900	650
jul	T3_c5-f2	T3	T3_c5	f2	1	48	0	81	2014-07-10 13:36:00	0		-3.97	0.9962	9.41	14.79	0.306	710	1074
jul	T3_c5-f3	T3	T3_c5	f3	0	49	0	83	2014-07-10 13:39:00	1.1	Lin	1.1	0.9612	10.87	14.97	0.301	280	580
jul	T3_c5-f4	T3	T3_c5	f4	0	50	0	83	2014-07-10 13:42:00	0.47	Lin	0.47	0.745	10.88	14.89	0.301	224	816
jul	T3_c5-f5	T3	T3_c5	f5	0	51	0	83	2014-07-10 13:45:00	1.6	Lin	1.6	0.9647	11.44	14.99	0.301	209	1227
jul	T3_c5-f7	T3	T3_c5	f7	0	52	0	82	2014-07-10 13:48:00	2.97	Lin	2.97	0.9897	12.4	15.06	0.299	72	1168
jul	T3_c5-f9	T3	T3_c5	f9	0	53	0	83	2014-07-10 13:51:00	3.55	Lin	3.55	0.9951	13.03	15.06	0.304	25	903
jul	T3_c5-f9p	T3	T3_c5	9p	0	54	0	83	2014-07-10 13:55:00	3.41	Lin	3.41	0.9901	12.89	14.91	0.309	8	578
jul	T3_c5-f6	T3	T3_c5	f6	0	55	0	84	2014-07-10 13:58:00	2.16	Lin	2.16	0.9937	11.75	14.79	0.312	120	1200
jul	T2_c1_f0	T2	T2_c1	f0	0	56	0	81	2014-07-10 14:34:00	-5.82	Lin	-5.82	0.9893	12.38	17.76	0.292	1480	750
jul	T2_c1_f1	T2	T2_c1	f1	0	57	0	83	2014-07-10 14:37:00	-2.45	Lin	-2.45	0.877	12.29	17.58	0.293	537	492
jul	T2_c1_f2	T2	T2_c1	f2	1	58	0	81	2014-07-10 14:40:00	0		-0.69	0.8615	11.5	17.47	0.292	500	700
jul	T2_c1_f3	T2	T2_c1	f3	0	59	0	83	2014-07-10 14:43:00	-0.01	Lin	-0.01	0.0007	10.83	17.49	0.297	300	900
jul	T2_c1_f4	T2	T2_c1	f4	0	60	0	83	2014-07-10 14:45:00	0.96	Lin	0.96	0.9328	11.27	17.48	0.295	209	810
jul	T2_c1_f5	T2	T2_c1	f5	0	61	0	83	2014-07-10 14:49:00	3.98	Lin	3.98	0.9838	11.43	17.56	0.292	173	1045
jul	T2_c1_f6	T2	T2_c1	f6	0	62	0	83	2014-07-10 14:52:00	3.74	Lin	3.74	0.985	11.33	17.49	0.29	80	800
jul	T2_c1_f7	T2	T2_c1	f7	0	63	0	83	2014-07-10 14:55:00	3.69	Lin	3.69	0.9836	11.1	17.48	0.292	45	750
jul	T2_c1_f9	T2	T2_c1	f9	0	64	0	84	2014-07-10 14:58:00	4.34	Lin	4.34	0.9825	10.65	17.38	0.295	8	470
jul	T2_c1_f9p	T2	T2_c1	9p	0	65	0	84	2014-07-10 15:01:00	3.43	Lin	3.43	0.9651	10.31	17.36	0.296	3	500
jul	T2_c1_f0back	T2	T2_c1	ck	0	66	0	83	2014-07-10 15:04:00	-2.27	Exp	-2.25	0.9893	10.48	17.4	0.295	1600	890
jul	T2_c2_f0	T2	T2_c2	f0	1	67	0	81	2014-07-10 15:11:00	0		-7.71	0.98	9.55	13.8	0.302	942	410
jul	T2_c2_f1	T2	T2_c2	f1	1	68	0	81	2014-07-10 15:14:00	0		-3.42	0.9909	9.64	13.76	0.3	425	374
jul	T2_c2_f2	T2	T2_c2	f2	0	69	0	84	2014-07-10 15:17:00	-0.07	Lin	-0.07	0.0995	9.45	13.74	0.3	250	301
jul	T2_c2_f3	T2	T2_c2	f3	0	70	0	83	2014-07-10 15:20:00	2.19	Lin	2.19	0.9851	9.18	13.75	0.303	93	320
jul	T2_c2_f4	T2	T2_c2	f4	0	71	0	83	2014-07-10 15:23:00	2.47	Lin	2.47	0.9787	9.15	13.78	0.304	59	341
jul	T2_c2_f0b	T2	T2_c2	0b	1	72	0	81	2014-07-10 15:25:00	0		-6.92	0.9969	8.97	13.78	0.305	800	360
jul	T2_c2_f5	T2	T2_c2	f5	0	73	0	83	2014-07-10 15:28:00	2.23	Lin	2.23	0.9648	9.25	13.75	0.307	56	650
jul	T2_c2_f6	T2	T2_c2	f6	0	74	0	83	2014-07-10 15:31:00	3.54	Lin	3.54	0.9839	9.78	13.86	0.302	9	451
jul	T2_c2_f7	T2	T2_c2	f7	0	75	0	84	2014-07-10 15:34:00	3.62	Lin	3.62	0.9772	9.36	13.84	0.303	16	370
jul	T2_c2_f9	T2	T2_c2	f9	0	76	0	83	2014-07-10 15:37:00	3.75	Lin	3.75	0.9711	8.66	13.83	0.306	6	326
jul	T2_c2_f9p	T2	T2_c2	9p	0	77	0	83	2014-07-10 15:41:00	4.85	Exp	4.06	0.9543	8.94	13.78	0.311	4	400
jul	T2_c3_f0	T2	T2_c3	f0	0	78	0	83	2014-07-10 15:49:00	-27.94	Exp	-8.35	0.8598	7.83	15.04	0.278	634	280
jul	T2_c3_f1	T2	T2_c3	f1	1	79	0	81	2014-07-10 15:53:00	-4.09	Error	-4.1	0.9866	7.49	15.03	0.322	416	380
jul	T2_c3_f0b	T2	T2_c3	0b	1	80	0	81	2014-07-10 15:55:00	-6.7	Lin	-6.7	0.9396	7.83	15.06	0.327	1500	747
jul	T2_c3_f2	T2	T2_c3	f2	0	81	0	83	2014-07-10 15:58:00	-2.36	Lin	-2.36	0.9837	8.8	15.03	0.323	278	434
jul	T2_c3_f3	T2	T2_c3	f3	0	82	0	83	2014-07-10 16:01:00	-0.6	Lin	-0.6	0.9154	9.75	14.9	0.313	158	742
jul	T2_c3_f4	T2	T2_c3	f4	0	83	0	84	2014-07-10 16:04:00	1.55	Lin	1.55	0.963	9.98	14.89	0.311	83	380
jul	T2_c3_f5	T2	T2_c3	f5	0	84	0	84	2014-07-10 16:07:00	1.54	Lin	1.54	0.9787	9.34	14.88	0.311	62	540
jul	T2_c3_f6	T2	T2_c3	f6	0	85	0	82	2014-07-10 16:10:00	1.75	Lin	1.75	0.9514	8.97	14.86	0.314	36	538
jul	T2_c3_f7	T2	T2_c3	f7	0	86	0	79	2014-07-10 16:12:00	3.11	Lin	3.11	0.9924	9.5	14.89	0.314	19	457
jul	T2_c3_f9	T2	T2_c3	f9	0	87	0	83	2014-07-10 16:16:00	3.53	Lin	3.53	0.9855	9.39	14.84	0.312	9	600
jul	T2_c3_f9p	T2	T2_c3	9p	0	88	0	83	2014-07-10 16:18:00	2.85	Lin	2.85	0.9556	10.15	14.84	0.309	5	780
jul	T2_c4_f0	T2	T2_c4	f0	1	89	0	81	2014-07-10 16:26:00	0		-7.81	0.994	8.58	15.29	0.316	810	610
jul	T2_c4_f01	T2	T2_c4	01	1	90	0	81	2014-07-10 16:28:00	0		-4.44	0.9946	8.55	15.23	0.32	514	480
jul	T2_c4_f02	T2	T2_c4	02	0	91	0	84	2014-07-10 16:31:00	-1.72	Lin	-1.72	0.9593	8.6	15.15	0.319	212	615
jul	T2_c4_f03	T2	T2_c4	03	0	92	0	84	2014-07-10 16:34:00	0.02	Lin	0.02	0.004	8.57	15.15	0.319	212	783
jul	T2_c4_f04	T2	T2_c4	04	0	93	0	83	2014-07-10 16:37:00	1.6	Lin	1.6	0.9321	8.49	15.11	0.319	123	557
jul	T2_c4_f05	T2	T2_c4	05	0	94	0	83	2014-07-10 16:40:00	3.04	Lin	3.04	0.9626	8.31	15.15	0.32	79	358
jul	T2_c4_f6	T2	T2_c4	f6	0	95	0	83	2014-07-10 16:43:00	2.97	Lin	2.97	0.9544	8.34	15.16	0.321	49	580
jul	T2_c4_f7	T2	T2_c4	f7	0	96	0	82	2014-07-10 16:47:00	3.92	Lin	3.92	0.9608	8.79	15.1	0.318	42	800
jul	T2_c4_f9	T2	T2_c4	f9	0	97	0	83	2014-07-10 16:50:00	3.66	Lin	3.66	0.957	9.35	15.03	0.314	17	900
jul	T2_c4_f9p	T2	T2_c4	9p	0	98	0	84	2014-07-10 16:53:00	3.45	Lin	3.45	0.959	9.56	14.97	0.313	5	880
jul	T2_c5_f0	T2	T2_c5	f0	1	99	0	81	2014-07-10 16:58:00	0		-11.92	0.9724	8.43	15.34	0.315	1451	722
jul	T2_c5_f1	T2	T2_c5	f1	0	100	0	83	2014-07-10 17:01:00	-5.73	Lin	-5.73	0.9925	9.19	15.53	0.317	710	731
jul	T2_c5_f2	T2	T2_c5	f2	0	101	0	84	2014-07-10 17:03:00	-1.08	Lin	-1.08	0.9602	9.63	15.52	0.311	312	703
jul	T2_c5_f3	T2	T2_c5	f3	0	102	0	83	2014-07-10 17:06:00	2.73	Lin	2.73	0.9822	9.83	15.46	0.308	232	707
jul	T2_c5_f4	T2	T2_c5	f4	0	103	0	84	2014-07-10 17:09:00	5.26	Lin	5.26	0.9947	10.22	15.46	0.306	81	702
jul	T2_c5_f5	T2	T2_c5	f5	0	104	0	83	2014-07-10 17:12:00	7.04	Lin	7.04	0.9861	10.51	15.44	0.303	47	701
jul	T2_c5_f6	T2	T2_c5	f6	0	105	0	84	2014-07-10 17:15:00	7.05	Lin	7.05	0.9784	10.48	15.36	0.303	25	702
jul	T2_c5_f7	T2	T2_c5	f7	0	106	0	82	2014-07-10 17:18:00	7.02	Lin	7.02	0.9871	9.98	15.31	0.304	13	684
jul	T2_c5_f9	T2	T2_c5	f9	0	107	0	83	2014-07-10 17:21:00	6.99	Lin	6.99	0.9823	9.51	15.26	0.308	8	684
jul	T2_c5_f9p	T2	T2_c5	9p	0	108	0	83	2014-07-10 17:24:00	5.99	Lin	5.99	0.959	8.82	15.12	0.313	2	529
jul	T1_c1_f0	T1	T1_c1	f0	0	109	0	81	2014-07-11 13:07:00	0.99	Exp	1	0.9753	5.59	1.27	0.398	1033	402
jul	T1_c1_f1	T1	T1_c1	f1	0	110	0	81	2014-07-11 13:10:00	-0.09	Lin	-0.09	0.5245	5.01	1.32	0.404	800	629
jul	T1_c1_f3	T1	T1_c1	f3	0	111	0	81	2014-07-11 13:12:00	0		-0.03	0.0684	5.42	1.3	0.402	263	522
jul	T1_c1_f5	T1	T1_c1	f5	0	112	0	81	2014-07-11 13:15:00	0.99	Exp	0.06	0.2285	6.48	1.24	0.391	85	463
jul	T1_c1_f7	T1	T1_c1	f7	0	113	0	84	2014-07-11 13:18:00	0.01	Lin	0.01	0.0049	6.58	1.3	0.385	39	586
jul	T1_c1_f9p	T1	T1_c1	9p	0	114	0	84	2014-07-11 13:22:00	0.13	Exp	0.13	0.7444	7.76	1.2	0.372	13	810
jul	T1_c2_f0	T1	T1_c2	f0	0	115	0	81	2014-07-11 13:33:00	-0.05	Exp	-0.04	0.1927	8.24	1.44	0.359	2391	1158
jul	T1_c2_f1	T1	T1_c2	f1	0	116	0	83	2014-07-11 13:36:00	-0.03	Exp	-0.03	0.1744	8.48	1.51	0.354	720	518
jul	T1_c2_f3	T1	T1_c2	f3	0	117	0	81	2014-07-11 13:39:00	-0.01	Lin	-0.01	0.0174	7.57	1.5	0.358	391	450
jul	T1_c2_f5	T1	T1_c2	f5	0	118	0	81	2014-07-11 13:42:00	0	Lin	0	0.0015	7.67	1.48	0.358	115	431
jul	T1_c2_f7	T1	T1_c2	f7	0	119	0	83	2014-07-11 13:44:00	0.04	Exp	0.04	0.1856	6.65	1.55	0.362	67	150
jul	T1_c2_f9p	T1	T1_c2	9p	0	120	0	82	2014-07-11 13:47:00	0.08	Exp	0.05	0.1797	7.03	1.85	0.361	8	810
jul	T1_c3_f0	T1	T1_c3	f0	0	121	0	81	2014-07-11 13:52:00	0		-0.26	0.9663	6.71	1.75	0.364	2289	1107
jul	T1_c3_f1	T1	T1_c3	f1	0	122	0	81	2014-07-11 13:56:00	0		-0.26	0.9286	6.64	1.83	0.362	1184	1119
jul	T1_c3_f3	T1	T1_c3	f3	0	123	0	83	2014-07-11 13:59:00	-0.14	Lin	-0.14	0.7479	7.18	1.93	0.356	536	1150
jul	T1_c3_f5	T1	T1_c3	f5	0	124	0	83	2014-07-11 14:02:00	-0.02	Exp	-0.03	0.0634	7.42	1.89	0.351	200	1112
jul	T1_c3_f7	T1	T1_c3	f7	0	125	0	83	2014-07-11 14:04:00	0.06	Exp	0.07	0.4618	7.18	2.09	0.353	55	258
jul	T1_c3_f9p	T1	T1_c3	9p	0	126	0	82	2014-07-11 14:07:00	0.15	Lin	0.15	0.6877	7.58	2.23	0.351	8	1132

## Sheet: Mazia_8aug14
Period	Label	Transect	T_col	filter	#Msgs	Obs#	Port#	#Raw	IV Date	Exp_Flux	CrvFitStatus	Lin_Flux	Lin_R2	IV Tcham	IV V2	IV V3	PPFD	Rg
aug	T1_c1_f0	T1	T1_c1	f0	0	1	0	83	2014-08-07 12:00:36	-1.73	Lin	-1.73	0.9977	12.43	0	0.298	1142	642
aug	T1_c1_f1	T1	T1_c1	f1	1	68	0	81	2014-08-07 12:03:43	0		-1.52	0.9929	12.15	0	0.297	1217	1024
aug	T1_c1_f2	T1	T1_c1	f2	0	69	0	83	2014-08-07 12:06:21	-1.08	Exp	-1.07	0.9733	12.59	0	0.295	400	558
aug	T1_c1_f3	T1	T1_c1	f3	0	70	0	83	2014-08-07 12:08:55	-0.37	Lin	-0.37	0.8923	12.72	0	0.291	522	1025
aug	T1_c1_f4	T1	T1_c1	f4	0	71	0	83	2014-08-07 12:11:55	-0.04	Lin	-0.04	0.1997	13.34	0	0.285	240	884
aug	T1_c1_f5	T1	T1_c1	f5	0	72	0	83	2014-08-07 12:14:43	0.48	Lin	0.48	0.9707	13.74	0	0.278	129	924
aug	T1_c1_f6	T1	T1_c1	f6	0	73	0	84	2014-08-07 12:17:23	0.59	Lin	0.59	0.9298	13.65	0	0.276	63	677
aug	T1_c1_f7	T1	T1_c1	f7	0	74	0	84	2014-08-07 12:20:08	0.73	Lin	0.73	0.97	13.2	0	0.277	40	660
aug	T1_c1_f9	T1	T1_c1	f9	0	75	0	83	2014-08-07 12:22:46	0.96	Lin	0.96	0.9826	12.91	0	0.28	23	990
aug	T1_c1_f9p	T1	T1_c1	9p	0	76	0	82	2014-08-07 12:25:47	1.19	Lin	1.19	0.9857	13.63	0	0.277	10	1130
aug	T1_c1_f0back	T1	T1_c1	ck	0	77	0	83	2014-08-07 12:28:28	-1.78	Lin	-1.78	0.9912	14.37	0	0.269	1560	751
aug	T1_c2_f0	T1	T1_c2	f0	1	78	0	81	2014-08-07 12:34:45	0		-3.65	0.9797	14.22	0	0.268	1100	540
aug	T1_c2_f1	T1	T1_c2	f1	1	79	0	81	2014-08-07 12:37:14	0		-1.52	0.9558	14.53	0	0.264	431	642
aug	T1_c2_f2	T1	T1_c2	f2	0	80	0	83	2014-08-07 12:40:05	-0.54	Exp	-0.44	0.939	13.38	0	0.268	281	485
aug	T1_c2_f3	T1	T1_c2	f3	0	81	0	84	2014-08-07 12:42:34	-0.01	Lin	-0.01	0.0071	12.67	0	0.275	215	615
aug	T1_c2_f4	T1	T1_c2	f4	0	82	0	84	2014-08-07 12:45:12	0.71	Lin	0.71	0.9697	12.8	0	0.277	157	677
aug	T1_c2_f5	T1	T1_c2	f5	0	83	0	83	2014-08-07 12:47:51	1.44	Lin	1.44	0.9897	13.13	0	0.274	100	790
aug	T1_c2_f6	T1	T1_c2	f6	0	84	0	83	2014-08-07 12:50:24	1.76	Lin	1.76	0.9771	13.53	0	0.271	54	716
aug	T1_c2_f7	T1	T1_c2	f7	0	85	0	83	2014-08-07 12:53:00	1.86	Lin	1.86	0.9759	13.36	0	0.27	35	680
aug	T1_c2_f9	T1	T1_c2	f9	0	86	0	84	2014-08-07 13:00:02	2.72	Lin	2.72	0.9849	14.15	0	0.267	18	1019
aug	T1_c2_f9p	T1	T1_c2	9p	0	87	0	83	2014-08-07 13:02:39	3.23	Lin	3.23	0.9975	14.16	0	0.262	4	860
aug	T1_c2_f0back	T1	T1_c2	ck	1	88	0	81	2014-08-07 13:05:12	0		-2.64	0.9897	14.42	0	0.26	1941	943
aug	T1_c3_f0	T1	T1_c3	f0	1	89	0	81	2014-08-07 13:12:36	0		-1.2	0.9711	15.25	0	0.253	2526	1535
aug	T1_c3_f1	T1	T1_c3	f1	0	90	0	83	2014-08-07 13:15:03	0.42	Lin	0.42	0.9558	16.27	0	0.249	1267	1129
aug	T1_c3_f2	T1	T1_c3	f2	0	91	0	83	2014-08-07 13:18:05	0.86	Lin	0.86	0.9792	15.7	0	0.248	574	919
aug	T1_c3_f3	T1	T1_c3	f3	0	92	0	83	2014-08-07 13:20:58	1.17	Lin	1.17	0.987	14.74	0	0.256	213	559
aug	T1_c3_f4	T1	T1_c3	f4	0	93	0	84	2014-08-07 13:23:25	1.33	Lin	1.33	0.9891	14.77	0	0.259	110	501
aug	T1_c3_f5	T1	T1_c3	f5	0	94	0	83	2014-08-07 13:25:51	1.38	Lin	1.38	0.9914	15.05	0	0.259	197	1414
aug	T1_c3_0bis	T1	T1_c3	is	1	95	0	81	2014-08-07 13:28:21	0		-1.14	0.9855	16.54	0	0.251	2650	1411
aug	T1_c3_f6	T1	T1_c3	f6	0	96	0	83	2014-08-07 13:31:15	2.03	Lin	2.03	0.9936	17.23	0	0.243	46	575
aug	T1_c3_f7	T1	T1_c3	f7	0	97	0	83	2014-08-07 13:34:36	3.93	Exp	2.01	0.8606	16.17	0	0.248	22	457
aug	T1_c3_f9	T1	T1_c3	f9	0	98	0	83	2014-08-07 13:37:50	1.84	Lin	1.84	0.9746	15.77	0	0.254	8	419
aug	T1_c3_f9p	T1	T1_c3	9p	0	99	0	84	2014-08-07 13:41:13	1.31	Lin	1.31	0.9503	14.73	0	0.259	2	377
aug	T1_c3_f0back	T1	T1_c3	ck	0	100	0	83	2014-08-07 13:44:26	-0.87	Lin	-0.87	0.9532	14.33	0	0.264	1293	633
aug	T1_c4_f0	T1	T1_c4	f0	0	101	0	85	2014-08-07 13:51:12	-2.67	Lin	-2.67	0.9886	13.99	0	0.264	1300	600
aug	T1_c4_f1	T1	T1_c4	f1	0	102	0	83	2014-08-07 13:53:58	-1.57	Lin	-1.57	0.9729	14.44	0	0.264	821	691
aug	T1_c4_f2	T1	T1_c4	f2	0	103	0	83	2014-08-07 13:56:44	0.26	Lin	0.26	0.8101	14.66	0	0.261	316	472
aug	T1_c4_f3	T1	T1_c4	f3	0	104	0	84	2014-08-07 13:59:20	1.01	Exp	1	0.9191	13.91	0	0.263	141	344
aug	T1_c4_f4	T1	T1_c4	f4	0	105	0	81	2014-08-07 14:01:50	1.08	Exp	1.09	0.923	13.65	0	0.265	71	297
aug	T1_c4_f5	T1	T1_c4	f5	0	106	0	82	2014-08-07 14:04:36	1.19	Lin	1.19	0.9772	13.12	0	0.268	44	320
aug	T1_c4_f6	T1	T1_c4	f6	0	107	0	84	2014-08-07 14:07:21	1.11	Lin	1.11	0.5039	12.73	0	0.271	37	406
aug	T1_c4_f7	T1	T1_c4	f7	0	108	0	83	2014-08-07 14:10:05	1.44	Lin	1.44	0.9888	12.85	0	0.272	26	474
aug	T1_c4_f9	T1	T1_c4	f9	0	109	0	83	2014-08-07 14:12:35	1.63	Lin	1.63	0.9844	13.41	0	0.269	9	426
aug	T1_c4_f9p	T1	T1_c4	9p	0	110	0	84	2014-08-07 14:15:12	1.03	Lin	1.03	0.9426	14	0	0.265	2	384
aug	T1_c4_f0back	T1	T1_c4	ck	0	111	0	83	2014-08-07 14:17:27	-1.06	Lin	-1.06	0.9746	13.59	0	0.264	703	364
aug	T1_c5_f0	T1	T1_c5	f0	1	112	0	81	2014-08-07 14:22:18	0		-0.88	0.9694	11.74	0	0.276	726	336
aug	T1_c5_f1	T1	T1_c5	f1	0	113	0	83	2014-08-07 14:25:19	-0.04	Exp	-0.04	0.1879	11.35	0	0.281	237	276
aug	T1_c5_f2	T1	T1_c5	f2	0	114	0	83	2014-08-07 14:27:37	0.33	Lin	0.33	0.9199	11.05	0	0.283	154	244
aug	T1_c5_f3	T1	T1_c5	f3	0	115	0	83	2014-08-07 14:30:16	1.49	Exp	0.25	0.6477	10.8	0	0.284	141	287
aug	T1_c5_f3	T1	T1_c5	f3	0	115	0	84	2014-08-07 14:31:54	0.15	Lin	0.15	0.3157	11.14	0	0.284	610	1200
aug	T1_c5_f4	T1	T1_c5	f4	0	117	0	83	2014-08-07 14:34:18	0.84	Lin	0.84	0.9849	12.48	0	0.276	130	428
aug	T1_c5_f5	T1	T1_c5	f5	0	118	0	84	2014-08-07 14:36:48	0.7	Lin	0.7	0.9473	12.79	0	0.27	90	526
aug	T1_c5_f6	T1	T1_c5	f6	0	119	0	83	2014-08-07 14:39:27	0.7	Lin	0.7	0.9711	12.61	0	0.27	43	474
aug	T1_c5_f7	T1	T1_c5	f7	0	120	0	83	2014-08-07 14:42:14	0.61	Lin	0.61	0.8549	12.09	0	0.272	23	410
aug	T1_c5_f9	T1	T1_c5	f9	0	121	0	83	2014-08-07 14:44:57	0.62	Lin	0.62	0.961	11.7	0	0.277	7	347
aug	T1_c5_f9p	T1	T1_c5	9p	0	122	0	83	2014-08-07 14:48:00	0.79	Lin	0.79	0.9432	11.4	0	0.279	2	473
aug	T1_c5_f0back	T1	T1_c5	ck	1	123	0	81	2014-08-07 14:50:31	0		-0.8	0.9818	11.96	0	0.279	1220	604
aug	T1_c5_f0back2	T1	T1_c5	k2	1	124	0	81	2014-08-07 14:54:08	0		-1.42	0.9818	13.16	0	0.271	2000	1100
aug	T2_c1_f0	T2	T2_c1	f0	0	1	0	83	2014-08-08 10:43:32	-10.19	Lin	-10.19	0.9809	12.13	0	0.314	551	291
aug	T2_c1_f1	T2	T2_c1	f1	0	2	0	83	2014-08-08 10:45:53	-4.3	Lin	-4.3	0.9956	12.36	0	0.309	297	303
aug	T2_c1_f0bis	T2	T2_c1	is	0	3	0	83	2014-08-08 10:48:24	-17.03	Exp	-9.68	0.9855	12.73	0	0.304	840	448
aug	T2_c1_f2	T2	T2_c1	f2	0	4	0	83	2014-08-08 10:51:04	-1.85	Lin	-1.85	0.9935	13.27	0	0.298	221	330
aug	T2_c1_f3	T2	T2_c1	f3	0	5	0	83	2014-08-08 10:53:34	0.82	Lin	0.82	0.9523	13.35	0	0.294	108	283
aug	T2_c1_f4	T2	T2_c1	f4	0	6	0	84	2014-08-08 10:56:14	2.32	Lin	2.32	0.9904	13.29	0	0.292	51	235
aug	T2_c1_f5	T2	T2_c1	f5	0	7	0	83	2014-08-08 10:58:58	2.8	Lin	2.8	0.9969	13.08	0	0.292	37	252
aug	T2_c1_f6	T2	T2_c1	f6	0	8	0	83	2014-08-08 11:01:32	3.28	Lin	3.28	0.9821	13.06	0	0.292	18	268
aug	T2_c1_f7	T2	T2_c1	f7	0	9	0	82	2014-08-08 11:04:50	3.3	Lin	3.3	0.9846	13.44	0	0.288	13	267
aug	T2_c1_f9	T2	T2_c1	f9	0	10	0	83	2014-08-08 11:07:32	4.96	Exp	4.43	0.9917	13.52	0	0.286	4	233
aug	T2_c1_f9p	T2	T2_c1	9p	0	11	0	78	2014-08-08 11:10:00	3.9	Lin	3.9	0.9853	13.65	0	0.284	1	217
aug	T2_c1_f0back	T2	T2_c1	ck	0	12	0	84	2014-08-08 11:12:27	-1.62	Exp	-1.62	0.953	13.59	0	0.282	404	204
aug	T2_c2_f0	T2	T2_c2	f0	1	13	0	81	2014-08-08 11:19:49	0		-3.95	0.988	11.49	0	0.297	333	179
aug	T2_c2_f1	T2	T2_c2	f1	1	14	0	81	2014-08-08 11:22:18	0		-0.9	0.9647	11.4	0	0.3	210	195
aug	T2_c2_f2	T2	T2_c2	f2	0	15	0	84	2014-08-08 11:25:06	3.18	Exp	2.18	0.9746	11.35	0	0.3	134	226
aug	T2_c2_f3	T2	T2_c2	f3	0	16	0	83	2014-08-08 11:27:40	1.93	Lin	1.93	0.8753	11.51	0	0.299	80	231
aug	T2_c2_f4	T2	T2_c2	f4	0	17	0	83	2014-08-08 11:30:42	2.83	Lin	2.83	0.9881	11.87	0	0.296	72	304
aug	T2_c2_f0b	T2	T2_c2	0b	0	18	0	79	2014-08-08 11:33:11	-4.32	Lin	-4.32	0.9909	12.24	0	0.293	496	283
aug	T2_c2_f5	T2	T2_c2	f5	0	19	0	83	2014-08-08 11:35:39	3.45	Exp	2.67	0.9703	12.61	0	0.289	43	293
aug	T2_c2_f6	T2	T2_c2	f6	0	20	0	83	2014-08-08 11:38:03	4.08	Exp	3.74	0.9823	12.91	0	0.286	27	312
aug	T2_c2_f7	T2	T2_c2	f7	0	21	0	83	2014-08-08 11:40:28	3.48	Lin	3.48	0.9612	13.26	0	0.283	15	324
aug	T2_c2_f0t	T2	T2_c2	0t	0	22	0	83	2014-08-08 11:43:02	-5.1	Lin	-5.1	0.9906	13.62	0	0.279	844	496
aug	T2_c2_f9	T2	T2_c2	f9	0	23	0	79	2014-08-08 11:45:56	4.58	Lin	4.58	0.9823	14.05	0	0.276	8	410
aug	T2_c2_f9p	T2	T2_c2	9p	0	24	0	83	2014-08-08 11:48:45	4.97	Exp	4.87	0.9905	14.13	0	0.274	1	336
aug	T2_c2_f0back	T2	T2_c2	ck	0	25	0	82	2014-08-08 11:51:04	-4.07	Lin	-4.07	0.975	14.16	0	0.273	557	317
aug	T2_c3_f0	T2	T2_c3	f0	0	26	0	82	2014-08-08 11:58:48	-12.87	Exp	-5.06	0.9528	13.32	0	0.279	418	241
aug	T2_c3_f1	T2	T2_c3	f1	0	27	0	83	2014-08-08 12:01:29	1.89	Exp	0.33	0.6341	12.66	0	0.284	156	202
aug	T2_c3_f2	T2	T2_c3	f2	0	28	0	83	2014-08-08 12:03:54	1.91	Lin	1.91	0.9926	12.1	0	0.289	91	160
aug	T2_c3_f3	T2	T2_c3	f3	0	29	0	84	2014-08-08 12:06:25	2.05	Lin	2.05	0.9913	11.53	0	0.293	62	160
aug	T2_c3_f4	T2	T2_c3	f4	0	30	0	78	2014-08-08 12:09:03	2.86	Lin	2.86	0.9945	10.99	0	0.298	34	161
aug	T2_c3_f5	T2	T2_c3	f5	0	31	0	84	2014-08-08 12:11:29	3.08	Lin	3.08	0.9803	10.75	0	0.3	18	179
aug	T2_c3_f6	T2	T2_c3	f6	0	32	0	79	2014-08-08 12:13:59	2.55	Lin	2.55	0.9871	10.64	0	0.301	15	191
aug	T2_c3_f7	T2	T2_c3	f7	0	33	0	84	2014-08-08 12:16:32	2.86	Lin	2.86	0.9906	10.64	0	0.301	8	197
aug	T2_c3_f9	T2	T2_c3	f9	0	34	0	83	2014-08-08 12:19:34	3.56	Lin	3.56	0.9883	10.83	0	0.3	5	183
aug	T2_c3_f9p	T2	T2_c3	9p	0	35	0	82	2014-08-08 12:21:57	3.51	Lin	3.51	0.9849	11.25	0	0.297	1	303
aug	T2_c3_f0back	T2	T2_c3	ck	0	36	0	84	2014-08-08 12:24:28	-1.13	Lin	-1.13	0.7495	11.64	0	0.293	630	350
aug	T2_c3_f0b	T2	T2_c3	0b	1	37	0	81	2014-08-08 12:26:37	0		-4.98	0.995	12.43	0	0.288	2046	1151
aug	T2_c4_f0	T2	T2_c4	f0	1	38	0	81	2014-08-08 12:32:07	0		-6.97	0.9799	14.02	0	0.273	642	328
aug	T2_c4_f1	T2	T2_c4	f1	0	39	0	82	2014-08-08 12:34:54	-1.95	Lin	-1.95	0.984	13.7	0	0.276	266	281
aug	T2_c4_f2	T2	T2_c4	f2	0	40	0	84	2014-08-08 12:37:35	0.56	Lin	0.56	0.8508	13.24	0	0.279	130	243
aug	T2_c4_f3	T2	T2_c4	f3	0	41	0	83	2014-08-08 12:40:57	1.87	Lin	1.87	0.9745	12.73	0	0.284	92	236
aug	T2_c4_f4	T2	T2_c4	f4	0	42	0	84	2014-08-08 12:43:39	2.02	Lin	2.02	0.97	12.56	0	0.285	53	240
aug	T2_c4_f5	T2	T2_c4	f5	0	43	0	84	2014-08-08 12:46:03	2.22	Exp	2.15	0.9686	12.31	0	0.286	32	227
aug	T2_c4_f0bis	T2	T2_c4	is	0	44	0	81	2014-08-08 12:48:28	-4.88	Lin	-4.88	0.9781	12.41	0	0.288	1922	1001
aug	T2_c4_f6	T2	T2_c4	f6	0	45	0	83	2014-08-08 12:50:59	3.14	Lin	3.14	0.9801	12.9	0	0.285	68	622
aug	T2_c4_f7	T2	T2_c4	f7	0	46	0	84	2014-08-08 12:53:45	2.2	Lin	2.2	0.9767	12.74	0	0.282	13	250
aug	T2_c4_f9	T2	T2_c4	f9	0	47	0	83	2014-08-08 12:56:25	3	Lin	3	0.9864	12.43	0	0.285	4	215
aug	T2_c4_f9p	T2	T2_c4	9p	0	48	0	84	2014-08-08 12:58:50	1.8	Lin	1.8	0.9446	12.12	0	0.286	1	196
aug	T2_c4_f0back	T2	T2_c4	ck	0	49	0	83	2014-08-08 13:01:09	-2.45	Exp	-2.43	0.9868	11.94	0	0.287	430	206
aug	T2_c5_f0	T2	T2_c5	f0	0	50	0	83	2014-08-08 13:06:23	-8.24	Lin	-8.24	0.9817	11.67	0	0.288	500	268
aug	T2_c5_f1	T2	T2_c5	f1	0	51	0	84	2014-08-08 13:08:57	-0.39	Exp	-0.4	0.3215	11.76	0	0.288	261	244
aug	T2_c5_f2	T2	T2_c5	f2	0	52	0	83	2014-08-08 13:11:15	4.12	Exp	3.82	0.9835	11.77	0	0.287	144	234
aug	T2_c5_f3	T2	T2_c5	f3	0	53	0	84	2014-08-08 13:13:35	5.4	Lin	5.4	0.9888	11.86	0	0.287	88	223
aug	T2_c5_f4	T2	T2_c5	f4	0	54	0	84	2014-08-08 13:15:59	6.84	Lin	6.84	0.9927	11.8	0	0.287	59	242
aug	T2_c5_f5	T2	T2_c5	f5	0	55	0	84	2014-08-08 13:18:23	7	Lin	7	0.9897	11.78	0	0.287	38	251
aug	T2_c5_f6	T2	T2_c5	f6	0	56	0	84	2014-08-08 13:20:59	6.76	Lin	6.76	0.9765	11.79	0	0.287	27	286
aug	T2_c5_f7	T2	T2_c5	f7	0	57	0	84	2014-08-08 13:23:31	5.58	Lin	5.58	0.9689	11.9	0	0.287	18	318
aug	T2_c5_f9	T2	T2_c5	f9	0	58	0	83	2014-08-08 13:26:12	5.62	Lin	5.62	0.9866	12.05	0	0.286	8	351
aug	T2_c5_f9p	T2	T2_c5	9p	0	59	0	83	2014-08-08 13:29:10	6.79	Lin	6.79	0.9853	12.17	0	0.285	2	315
aug	T2_c5_f0back	T2	T2_c5	ck	0	60	0	84	2014-08-08 13:31:27	-4.94	Exp	-4.89	0.9613	12.23	0	0.284	770	398
aug	T2_c5_f0bis	T2	T2_c5	is	1	61	0	81	2014-08-08 13:38:33	0		-9.66	0.9584	12.4	0	0.283	738	381
aug	T2_c5_f0tris	T2	T2_c5	is	0	62	0	83	2014-08-08 13:40:36	-11.01	Exp	-10.82	0.9455	12.51	0	0.283	1010	518
aug	T3_c1_f0	T3	T3_c1	f0	0	1	0	84	2014-08-06 12:56:12	-6.32	Lin	-6.32	0.9954	17.32	0	0.243	1801	955
aug	T3_c1_f1	T3	T3_c1	f1	0	2	0	83	2014-08-06 12:58:46	-3.56	Lin	-3.56	0.9788	17.78	0	0.242	1140	962
aug	T3_c1_f2	T3	T3_c1	f2	1	3	0	81	2014-08-06 13:01:28	0		-0.91	0.9198	18.18	0	0.238	720	962
aug	T3_c1_f3	T3	T3_c1	f3	0	4	0	84	2014-08-06 13:04:15	1.15	Exp	1.15	0.6994	18.48	0	0.235	450	951
aug	T3_c1_f4	T3	T3_c1	f4	0	5	0	83	2014-08-06 13:07:29	2.3	Lin	2.3	0.2443	18.6	0	0.234	243	952
aug	T3_c1_f5	T3	T3_c1	f5	0	6	0	83	2014-08-06 13:09:55	4.17	Exp	4.18	0.9452	18.96	0	0.232	148	995
aug	T3_c1_f6	T3	T3_c1	f6	0	7	0	82	2014-08-06 13:13:17	3.04	Lin	3.04	0.0826	19.71	0	0.228	92	914
aug	T3_c1_f7	T3	T3_c1	f7	0	8	0	83	2014-08-06 13:15:59	3.65	Lin	3.65	0.0689	19.78	0	0.225	49	888
aug	T3_c1_f9	T3	T3_c1	f9	0	9	0	85	2014-08-06 13:18:43	6.44	Lin	6.44	0.9922	19.47	0	0.227	20	933
aug	T3_c1_f9p	T3	T3_c1	9p	0	10	0	83	2014-08-06 13:21:29	6.27	Lin	6.27	0.9949	19.74	0	0.227	5	968
aug	T3_c1_f0back	T3	T3_c1	ck	0	11	0	83	2014-08-06 13:24:08	-3.66	Lin	-3.66	0.9897	19.9	0	0.225	1803	976
aug	T3_c2_f0	T3	T3_c2	f0	0	12	0	84	2014-08-06 13:31:24	-7.7	Lin	-7.7	0.9978	18.98	0.091	0.22	1881	1014
aug	T3_c2_f1	T3	T3_c2	f1	1	13	0	81	2014-08-06 13:34:22	0		-5.04	0.9911	18.49	0.035	0.235	1130	958
aug	T3_c2_f2b	T3	T3_c2	2b	0	14	0	83	2014-08-06 13:37:18	-2.48	Exp	-2.47	0.9732	18.36	0.025	0.241	711	989
aug	T3_c2_f3	T3	T3_c2	f3	0	15	0	83	2014-08-06 13:40:05	0.44	Lin	0.44	0.8129	18.28	0.026	0.243	387	993
aug	T3_c2_f4	T3	T3_c2	f4	0	16	0	83	2014-08-06 13:43:07	2.69	Lin	2.69	0.9712	18.24	0.029	0.243	234	995
aug	T3_c2_f5	T3	T3_c2	f5	0	17	0	83	2014-08-06 13:45:47	4.07	Lin	4.07	0.9864	18.34	0.032	0.244	104	1028
aug	T3_c2_f6	T3	T3_c2	f6	0	18	0	83	2014-08-06 13:48:57	6	Lin	6	0.9954	18.64	0.037	0.244	85	1027
aug	T3_c2_f7	T3	T3_c2	f7	0	19	0	83	2014-08-06 13:51:30	6.82	Lin	6.82	0.9941	18.97	0.043	0.242	42	1050
aug	T3_c2_f9	T3	T3_c2	f9	0	20	0	83	2014-08-06 13:54:23	6.17	Lin	6.17	0.9891	18.67	0.05	0.243	14	1017
aug	T3_c2_f9p	T3	T3_c2	9p	0	21	0	84	2014-08-06 13:56:55	5.54	Lin	5.54	0.9854	18.24	0.054	0.247	3	700
aug	T3_c2_f0back	T3	T3_c2	ck	0	22	0	84	2014-08-06 13:59:50	-5.33	Lin	-5.33	0.9895	18.18	0.057	0.248	1703	899
aug	T3_c3_f0	T3	T3_c3	f0	0	23	0	82	2014-08-06 14:05:04	-9.36	Lin	-9.36	0.9918	18.03	0.107	0.232	1168	980
aug	T3_c3_f1	T3	T3_c3	f1	1	24	0	81	2014-08-06 14:07:26	0		-3.55	0.9897	18.17	0.06	0.242	1265	1102
aug	T3_c3_f2	T3	T3_c3	f2	1	25	0	81	2014-08-06 14:10:07	0		-2.32	0.9363	17.75	0.043	0.245	797	1131
aug	T3_c3_f3	T3	T3_c3	f3	0	26	0	83	2014-08-06 14:12:56	0.2	Exp	0.2	0.4888	17.68	0.038	0.245	350	938
aug	T3_c3_f4	T3	T3_c3	f4	0	27	0	83	2014-08-06 14:15:59	2.38	Lin	2.38	0.9831	17.9	0.033	0.244	231	1070
aug	T3_c3_f5	T3	T3_c3	f5	0	28	0	83	2014-08-06 14:18:45	3.66	Lin	3.66	0.9447	18.38	0.024	0.232	152	974
aug	T3_c3_f6	T3	T3_c3	f6	0	29	0	83	2014-08-06 14:21:37	5	Lin	5	0.988	18.63	0.039	0.239	100	1102
aug	T3_c3_f7	T3	T3_c3	f7	0	30	0	83	2014-08-06 14:24:11	5.53	Lin	5.53	0.9912	18.02	0.04	0.238	64	920
aug	T3_c3_f9	T3	T3_c3	f9	0	31	0	83	2014-08-06 14:26:49	5.21	Lin	5.21	0.9732	17.14	0.047	0.249	20	1054
aug	T3_c3_f9p	T3	T3_c3	9p	0	32	0	83	2014-08-06 14:29:45	6.5	Lin	6.5	0.9923	17.49	0.046	0.251	6	1041
aug	T3_c3_f0back	T3	T3_c3	ck	1	33	0	81	2014-08-06 14:32:05	0		-4.49	0.9853	17.64	0.046	0.25	1887	987
aug	T3_c4_f0	T3	T3_c4	f0	1	34	0	81	2014-08-06 14:36:52	0		-6.09	0.986	18.23	0.039	0.246	2075	1021
aug	T3_c4_f1	T3	T3_c4	f1	0	35	0	84	2014-08-06 14:42:22	-0.51	Exp	-0.51	0.3013	16.47	0.036	0.25	314	267
aug	T3_c4_f2	T3	T3_c4	f2	0	36	0	83	2014-08-06 14:45:10	0.38	Lin	0.38	0.3471	15.76	0.026	0.259	463	627
aug	T3_c4_f3	T3	T3_c4	f3	0	37	0	84	2014-08-06 14:47:52	3.89	Lin	3.89	0.9937	16.1	0.017	0.258	92	205
aug	T3_c4_f4	T3	T3_c4	f4	0	38	0	83	2014-08-06 14:50:32	3.62	Lin	3.62	0.9882	15.65	0.01	0.259	287	1002
aug	T3_c4_f5	T3	T3_c4	f5	0	39	0	83	2014-08-06 14:53:12	4.14	Lin	4.14	0.9736	16.22	0.004	0.256	161	985
aug	T3_c4_f6	T3	T3_c4	f6	0	40	0	82	2014-08-06 14:55:56	3.26	Lin	3.26	0.987	15.78	0.001	0.256	20	225
aug	T3_c4_f7	T3	T3_c4	f7	0	41	0	83	2014-08-06 14:58:21	4.42	Lin	4.42	0.9898	14.67	0	0.262	12	210
aug	T3_c4_f9	T3	T3_c4	f9	0	42	0	83	2014-08-06 15:00:52	4.72	Lin	4.72	0.9899	13.75	0	0.269	3	196
aug	T3_c4_f9p	T3	T3_c4	9p	0	43	0	83	2014-08-06 15:03:32	5.22	Exp	5.06	0.9948	13.35	0	0.272	1	205
aug	T3_c0back	T3	T3_c0	ck	0	44	0	83	2014-08-06 15:06:04	1.76	Exp	1.16	0.9632	13.11	0	0.274	400	196
aug	T3_c5_f0	T3	T3_c5	f0	1	45	0	81	2014-08-06 15:11:14	0		-6.63	0.9869	12.83	0.047	0.266	1873	790
aug	T3_c5_f1	T3	T3_c5	f1	0	46	0	83	2014-08-06 15:13:40	-10.06	Exp	-2.84	0.5938	13.68	0	0.276	318	223
aug	T3_c5_f2	T3	T3_c5	f2	0	47	0	83	2014-08-06 15:16:40	1.03	Lin	1.03	0.1452	14.31	0	0.269	138	174
aug	T3_c5_f3	T3	T3_c5	f3	0	48	0	83	2014-08-06 15:19:22	2.46	Lin	2.46	0.9843	13.79	0	0.27	102	241
aug	T3_c5_f4	T3	T3_c5	f4	0	49	0	79	2014-08-06 15:21:55	2.92	Lin	2.92	0.9903	13.35	0	0.274	57	216
aug	T3_c5_f5	T3	T3_c5	f5	0	50	0	78	2014-08-06 15:24:37	2.82	Lin	2.82	0.9605	12.95	741857	0.277	32	225
aug	T3_c5_f6	T3	T3_c5	f6	0	51	0	83	2014-08-06 15:27:27	3.07	Lin	3.07	0.7976	12.81	0	0.28	20	226
aug	T3_c5_f7	T3	T3_c5	f7	0	52	0	83	2014-08-06 15:29:58	3.59	Lin	3.59	0.9911	13.03	0	0.28	15	253
aug	T3_c5_f9	T3	T3_c5	f9	0	53	0	78	2014-08-06 15:32:33	2.99	Lin	2.99	0.9791	12.92	0	0.28	5	200
aug	T3_c5_f9b	T3	T3_c5	9b	0	54	0	84	2014-08-06 15:35:15	2.97	Exp	2.97	0.9282	12.74	0	0.278	1	217
aug	T3_c5_f0back	T3	T3_c5	ck	0	55	0	83	2014-08-06 15:37:43	1.35	Exp	0.4	0.6629	12.67	0	0.28	428	210
aug	T2_c1_f0	T2	T2_c1	f0	0	56	0	83	2014-08-06 16:08:37	-23.09	Exp	-11.18	0.9307	16.2	0	0.259	1488	880
aug	T2_c1_f1	T2	T2_c1	f1	0	57	0	85	2014-08-06 16:11:28	-0.42	Lin	-0.42	0.4107	17	0	0.255	850	859
aug	T2_c1_f2	T2	T2_c1	f2	0	58	0	83	2014-08-06 16:14:20	-0.79	Lin	-0.79	0.9563	17.14	0	0.251	657	875
aug	T2_c1_f3	T2	T2_c1	f3	0	59	0	83	2014-08-06 16:16:49	1.76	Lin	1.76	0.9766	18.25	0	0.244	352	851
aug	T2_c1_f4	T2	T2_c1	f4	0	60	0	83	2014-08-06 16:19:11	4	Lin	4	0.992	19.01	0	0.235	233	803
aug	T2_c1_f5	T2	T2_c1	f5	0	61	0	83	2014-08-06 16:21:42	7.64	Exp	5.08	0.9149	19.37	0	0.23	134	741
aug	T2_c1_f6	T2	T2_c1	f6	0	62	0	82	2014-08-06 16:24:16	5.18	Lin	5.18	0.9894	19.93	0	0.224	69	770
aug	T2_c1_f7	T2	T2_c1	f7	0	63	0	82	2014-08-06 16:26:55	6.31	Lin	6.31	0.9974	20.08	0	0.22	38	732
aug	T2_c1_f9	T2	T2_c1	f9	0	64	0	82	2014-08-06 16:29:36	7.13	Exp	7.05	0.9977	20.4	0	0.218	13	734
aug	T2_c1_f9p	T2	T2_c1	9p	0	65	0	83	2014-08-06 16:32:01	6.72	Lin	6.72	0.997	20.87	0	0.214	2	670
aug	T2_c1_f0back	T2	T2_c1	ck	0	66	0	83	2014-08-06 16:34:30	-0.87	Lin	-0.87	0.8047	20.46	0	0.213	1414	725

## Sheet: table x R
Period	Label	Transect	T_col	filter	#Msgs	Obs#	Port#	#Raw	IV Date	Exp_Flux	CrvFitStatus	Lin_Flux	Lin_R2	IV Tcham	IV V3	PPFD_in	Rg_out
Month	Transect_collar_number of filters	Transect	Transect_collar	alphanumeric indicating the number of filters. b indicates that the measurement has been repeated, ck is the last measurement performed without filters.	Messages from the analyzer	Observation number in each campaign	If different from zero indicates the presence of a multiplexer and the number of the attached chamber	Number of records in the observation	Date, time (solar)	NEE estimated by linear interpolation of concentration data	Status of interpolation (linear vs exponential) as selected by the internal instrument software	NEE estimated by linear interpolation of concentration data	R2 of the linear regression on CO2 concentration series. Data with low R2 values (in red) have been discarded	Air emperature inside the chamber, °C.	SWC, Soil relative humidity	Photosynthetic radiation inside the collar (in most of the cases with screens). Micromoles quanta m-2 s-1	Global radiation outside the collar. No screens. W m-2
jul	T3_c1_f0	T3	T3_c1	f0	0	1	0	83	2014-07-10 09:46:00	-5.44	Lin	-5.44	0.988	7.87	0.37	1150	612
jul	T3_c1_f1	T3	T3_c1	f1	0	2	0	83	2014-07-10 09:50:00	-4.16	Lin	-4.16	0.9878	8.33	0.363	750	630
jul	T3_c1_f2	T3	T3_c1	f2	0	3	0	84	2014-07-10 09:54:00	-1.85	Lin	-1.85	0.9847	8.73	0.352	450	531
jul	T3_c1_f3	T3	T3_c1	f3	0	4	0	83	2014-07-10 09:58:00	-0.89	Exp	-0.89	0.9351	8.76	0.346	260	740
jul	T3_c1_f4	T3	T3_c1	f4	0	5	0	84	2014-07-10 10:02:00	4.86	Exp	0.37	0.5865	9.43	0.337	166	613
jul	T3_c1_f5	T3	T3_c1	f5	0	6	0	84	2014-07-10 10:06:00	1.76	Exp	1.57	0.9819	10.05	0.329	55	360
jul	T3_c1_f6	T3	T3_c1	f6	0	7	0	83	2014-07-10 10:09:00	1.78	Lin	1.78	0.9852	10.24	0.325	43	520
jul	T3_c1_f7	T3	T3_c1	f7	0	8	0	82	2014-07-10 10:12:00	2.57	Exp	2.48	0.9831	10.24	0.322	27	430
jul	T3_c1_f8	T3	T3_c1	f8	0	9	0	83	2014-07-10 10:16:00	2.7	Exp	2.68	0.9921	10.53	0.315	40	960
jul	T3_c1_f9	T3	T3_c1	f9	0	10	0	83	2014-07-10 10:20:00	4	Exp	3.47	0.9912	11.56	0.308	3.5	904
jul	T3_c1_f3b	T3	T3_c1	3b	0	11	0	83	2014-07-10 10:23:00	-0.43	Lin	-0.43	0.773	11.59	0.303	305	938
jul	T3_c1_f0back	T3	T3_c1	ck	0	12	0	83	2014-07-10 10:25:00	-4.77	Lin	-4.77	0.9925	12.47	0.296	1539	842
jul	T3_c2_f0	T3	T3_c2	f0	0	13	0	82	2014-07-10 10:40:00	-7.91	Lin	-7.91	0.9933	10.86	0.304	2090	1136
jul	T3_c2_f1	T3	T3_c2	f1	1	14	0	81	2014-07-10 10:44:00	0		-5.7	0.9901	11.98	0.298	1050	957
jul	T3_c2_f2	T3	T3_c2	f2	0	15	0	83	2014-07-10 10:47:00	-3.87	Lin	-3.87	0.996	12.42	0.291	550	950
jul	T3_c2_f3	T3	T3_c2	f3	0	16	0	83	2014-07-10 10:50:00	-1.45	Lin	-1.45	0.9721	12.89	0.287	495	1064
jul	T3_c2_f4	T3	T3_c2	f4	0	17	0	83	2014-07-10 10:54:00	0.57	Exp	0.31	0.4656	13.49	0.279	310	1030
jul	T3_c2_f5	T3	T3_c2	f5	0	18	0	83	2014-07-10 10:57:00	1.89	Lin	1.89	0.9894	13.68	0.273	141	1017
jul	T3_c2_f6	T3	T3_c2	f6	0	19	0	83	2014-07-10 11:00:00	2.66	Lin	2.66	0.9793	13.63	0.275	109	1002
jul	T3_c2_f7	T3	T3_c2	f7	0	20	0	82	2014-07-10 11:04:00	2.9	Lin	2.9	0.9915	12.93	0.28	71	990
jul	T3_c2_f9	T3	T3_c2	f9	0	21	0	81	2014-07-10 11:07:00	3.28	Lin	3.28	0.9855	12.88	0.282	21	1012
jul	T3_c2_f9p	T3	T3_c2	9p	0	22	0	83	2014-07-10 11:10:00	3.49	Lin	3.49	0.9884	12.6	0.283	7	1011
jul	T3_c2_f2b	T3	T3_c2	2b	0	23	0	84	2014-07-10 11:13:00	-2.26	Lin	-2.26	0.9925	12.49	0.282	656	1092
jul	T3_c2_f0back	T3	T3_c2	ck	1	24	0	81	2014-07-10 11:16:00	0		-6.1	0.9916	12.83	0.282	1950	1090
jul	T3_c3_f0	T3	T3_c3	f0	0	25	0	81	2014-07-10 11:26:00	-8.58	Lin	-8.58	0.998	10.27	0.299	1811	947
jul	T3_c3_f1	T3	T3_c3	f1	0	26	0	84	2014-07-10 11:30:00	-6.05	Lin	-6.05	0.9983	10.34	0.304	1100	939
jul	T3_c3_f2	T3	T3_c3	f2	0	27	0	82	2014-07-10 11:33:00	-3.28	Exp	-3.24	0.9932	11.01	0.302	820	1008
jul	T3_c3_f3	T3	T3_c3	f3	0	28	0	83	2014-07-10 11:36:00	-1.58	Exp	-0.73	0.9304	11.63	0.294	530	1046
jul	T3_c3_f3	T3	T3_c3	f3	0	29	0	84	2014-07-10 11:38:00	-1.57	Lin	-1.57	0.9853	11.45	0.295	530	1043
jul	T3_c3_f4	T3	T3_c3	f4	0	30	0	83	2014-07-10 11:41:00	0.35	Lin	0.35	0.7932	11.63	0.292	250	431
jul	T3_c3_f5	T3	T3_c3	f5	0	31	0	82	2014-07-10 11:46:00	1.53	Lin	1.53	0.9581	10.75	0.296	130	730
jul	T3_c3_f7	T3	T3_c3	f7	0	32	0	83	2014-07-10 11:49:00	2.69	Lin	2.69	0.9871	10.61	0.301	82	1054
jul	T3_c3_f9	T3	T3_c3	f9	0	33	0	82	2014-07-10 12:40:00	5.53	Lin	5.53	0.9931	12.26	0.283	29	1136
jul	T3_c3_f9p	T3	T3_c3	9p	0	34	0	83	2014-07-10 12:44:00	6.38	Lin	6.38	0.9859	12.55	0.282	12	1160
jul	T3_c3_f2b	T3	T3_c3	2b	0	35	0	84	2014-07-10 12:48:00	-1.28	Lin	-1.28	0.964	12.16	0.274	405	850
jul	T3_c3_f0n	T3	T3_c3	0n	0	36	0	83	2014-07-10 12:51:00	-6.71	Exp	-6.61	0.994	12.38	0.277	2050	1083
jul	T3_c4-f0	T3	T3_c4	f0	1	37	0	81	2014-07-10 12:57:00	0		-6.65	0.9819	13.92	0.282	2500	1300
jul	T3_c4-f1	T3	T3_c4	f1	1	38	0	81	2014-07-10 13:01:00	0		-2.82	0.9877	13.5	0.285	1500	800
jul	T3_c4-f2	T3	T3_c4	f2	0	39	0	83	2014-07-10 13:04:00	-2.58	Exp	-2.54	0.9914	11.75	0.295	800	1100
jul	T3_c4-f3	T3	T3_c4	f3	0	40	0	83	2014-07-10 13:08:00	-0.31	Lin	-0.31	0.6394	12.48	0.3	550	1215
jul	T3_c4-f4	T3	T3_c4	f4	0	41	0	83	2014-07-10 13:11:00	0.98	Lin	0.98	0.9573	13.53	0.295	320	1190
jul	T3_c4-f5	T3	T3_c4	f5	0	42	0	84	2014-07-10 13:15:00	2.51	Lin	2.51	0.988	13.73	0.295	135	1138
jul	T3_c4-f7	T3	T3_c4	f7	0	43	0	83	2014-07-10 13:18:00	4.42	Lin	4.42	0.981	13.77	0.296	62	998
jul	T3_c4-f9	T3	T3_c4	f9	0	44	0	83	2014-07-10 13:22:00	4.69	Lin	4.69	0.9766	12.83	0.3	12	600
jul	T3_c4-f9p	T3	T3_c4	9p	0	45	0	83	2014-07-10 13:24:00	4.28	Lin	4.28	0.9878	12.27	0.301	3.5	480
jul	T3_c5-f0	T3	T3_c5	f0	1	46	0	81	2014-07-10 13:30:00	0		-7.67	0.9918	9.46	0.308	1200	600
jul	T3_c5-f1	T3	T3_c5	f1	0	47	0	84	2014-07-10 13:33:00	-4.9	Lin	-4.9	0.9946	9.37	0.308	900	650
jul	T3_c5-f2	T3	T3_c5	f2	1	48	0	81	2014-07-10 13:36:00	0		-3.97	0.9962	9.41	0.306	710	1074
jul	T3_c5-f3	T3	T3_c5	f3	0	49	0	83	2014-07-10 13:39:00	1.1	Lin	1.1	0.9612	10.87	0.301	280	580
jul	T3_c5-f4	T3	T3_c5	f4	0	50	0	83	2014-07-10 13:42:00	0.47	Lin	0.47	0.745	10.88	0.301	224	816
jul	T3_c5-f5	T3	T3_c5	f5	0	51	0	83	2014-07-10 13:45:00	1.6	Lin	1.6	0.9647	11.44	0.301	209	1227
jul	T3_c5-f7	T3	T3_c5	f7	0	52	0	82	2014-07-10 13:48:00	2.97	Lin	2.97	0.9897	12.4	0.299	72	1168
jul	T3_c5-f9	T3	T3_c5	f9	0	53	0	83	2014-07-10 13:51:00	3.55	Lin	3.55	0.9951	13.03	0.304	25	903
jul	T3_c5-f9p	T3	T3_c5	9p	0	54	0	83	2014-07-10 13:55:00	3.41	Lin	3.41	0.9901	12.89	0.309	8	578
jul	T3_c5-f6	T3	T3_c5	f6	0	55	0	84	2014-07-10 13:58:00	2.16	Lin	2.16	0.9937	11.75	0.312	120	1200
jul	T2_c1_f0	T2	T2_c1	f0	0	56	0	81	2014-07-10 14:34:00	-5.82	Lin	-5.82	0.9893	12.38	0.292	1480	750
jul	T2_c1_f1	T2	T2_c1	f1	0	57	0	83	2014-07-10 14:37:00	-2.45	Lin	-2.45	0.877	12.29	0.293	537	492
jul	T2_c1_f2	T2	T2_c1	f2	1	58	0	81	2014-07-10 14:40:00	0		-0.69	0.8615	11.5	0.292	500	700
jul	T2_c1_f3	T2	T2_c1	f3	0	59	0	83	2014-07-10 14:43:00	-0.01	Lin	-0.01	0.0007	10.83	0.297	300	900
jul	T2_c1_f4	T2	T2_c1	f4	0	60	0	83	2014-07-10 14:45:00	0.96	Lin	0.96	0.9328	11.27	0.295	209	810
jul	T2_c1_f5	T2	T2_c1	f5	0	61	0	83	2014-07-10 14:49:00	3.98	Lin	3.98	0.9838	11.43	0.292	173	1045
jul	T2_c1_f6	T2	T2_c1	f6	0	62	0	83	2014-07-10 14:52:00	3.74	Lin	3.74	0.985	11.33	0.29	80	800
jul	T2_c1_f7	T2	T2_c1	f7	0	63	0	83	2014-07-10 14:55:00	3.69	Lin	3.69	0.9836	11.1	0.292	45	750
jul	T2_c1_f9	T2	T2_c1	f9	0	64	0	84	2014-07-10 14:58:00	4.34	Lin	4.34	0.9825	10.65	0.295	8	470
jul	T2_c1_f9p	T2	T2_c1	9p	0	65	0	84	2014-07-10 15:01:00	3.43	Lin	3.43	0.9651	10.31	0.296	3	500
jul	T2_c1_f0back	T2	T2_c1	ck	0	66	0	83	2014-07-10 15:04:00	-2.27	Exp	-2.25	0.9893	10.48	0.295	1600	890
jul	T2_c2_f0	T2	T2_c2	f0	1	67	0	81	2014-07-10 15:11:00	0		-7.71	0.98	9.55	0.302	942	410
jul	T2_c2_f1	T2	T2_c2	f1	1	68	0	81	2014-07-10 15:14:00	0		-3.42	0.9909	9.64	0.3	425	374
jul	T2_c2_f2	T2	T2_c2	f2	0	69	0	84	2014-07-10 15:17:00	-0.07	Lin	-0.07	0.0995	9.45	0.3	250	301
jul	T2_c2_f3	T2	T2_c2	f3	0	70	0	83	2014-07-10 15:20:00	2.19	Lin	2.19	0.9851	9.18	0.303	93	320
jul	T2_c2_f4	T2	T2_c2	f4	0	71	0	83	2014-07-10 15:23:00	2.47	Lin	2.47	0.9787	9.15	0.304	59	341
jul	T2_c2_f0b	T2	T2_c2	0b	1	72	0	81	2014-07-10 15:25:00	0		-6.92	0.9969	8.97	0.305	800	360
jul	T2_c2_f5	T2	T2_c2	f5	0	73	0	83	2014-07-10 15:28:00	2.23	Lin	2.23	0.9648	9.25	0.307	56	650
jul	T2_c2_f6	T2	T2_c2	f6	0	74	0	83	2014-07-10 15:31:00	3.54	Lin	3.54	0.9839	9.78	0.302	9	451
jul	T2_c2_f7	T2	T2_c2	f7	0	75	0	84	2014-07-10 15:34:00	3.62	Lin	3.62	0.9772	9.36	0.303	16	370
jul	T2_c2_f9	T2	T2_c2	f9	0	76	0	83	2014-07-10 15:37:00	3.75	Lin	3.75	0.9711	8.66	0.306	6	326
jul	T2_c2_f9p	T2	T2_c2	9p	0	77	0	83	2014-07-10 15:41:00	4.85	Exp	4.06	0.9543	8.94	0.311	4	400
jul	T2_c3_f0	T2	T2_c3	f0	0	78	0	83	2014-07-10 15:49:00	-27.94	Exp	-8.35	0.8598	7.83	0.278	634	280
jul	T2_c3_f1	T2	T2_c3	f1	1	79	0	81	2014-07-10 15:53:00	-4.09	Error	-4.1	0.9866	7.49	0.322	416	380
jul	T2_c3_f0b	T2	T2_c3	0b	1	80	0	81	2014-07-10 15:55:00	-6.7	Lin	-6.7	0.9396	7.83	0.327	1500	747
jul	T2_c3_f2	T2	T2_c3	f2	0	81	0	83	2014-07-10 15:58:00	-2.36	Lin	-2.36	0.9837	8.8	0.323	278	434
jul	T2_c3_f3	T2	T2_c3	f3	0	82	0	83	2014-07-10 16:01:00	-0.6	Lin	-0.6	0.9154	9.75	0.313	158	742
jul	T2_c3_f4	T2	T2_c3	f4	0	83	0	84	2014-07-10 16:04:00	1.55	Lin	1.55	0.963	9.98	0.311	83	380
jul	T2_c3_f5	T2	T2_c3	f5	0	84	0	84	2014-07-10 16:07:00	1.54	Lin	1.54	0.9787	9.34	0.311	62	540
jul	T2_c3_f6	T2	T2_c3	f6	0	85	0	82	2014-07-10 16:10:00	1.75	Lin	1.75	0.9514	8.97	0.314	36	538
jul	T2_c3_f7	T2	T2_c3	f7	0	86	0	79	2014-07-10 16:12:00	3.11	Lin	3.11	0.9924	9.5	0.314	19	457
jul	T2_c3_f9	T2	T2_c3	f9	0	87	0	83	2014-07-10 16:16:00	3.53	Lin	3.53	0.9855	9.39	0.312	9	600
jul	T2_c3_f9p	T2	T2_c3	9p	0	88	0	83	2014-07-10 16:18:00	2.85	Lin	2.85	0.9556	10.15	0.309	5	780
jul	T2_c4_f0	T2	T2_c4	f0	1	89	0	81	2014-07-10 16:26:00	0		-7.81	0.994	8.58	0.316	810	610
jul	T2_c4_f01	T2	T2_c4	01	1	90	0	81	2014-07-10 16:28:00	0		-4.44	0.9946	8.55	0.32	514	480
jul	T2_c4_f02	T2	T2_c4	02	0	91	0	84	2014-07-10 16:31:00	-1.72	Lin	-1.72	0.9593	8.6	0.319	212	615
jul	T2_c4_f03	T2	T2_c4	03	0	92	0	84	2014-07-10 16:34:00	0.02	Lin	0.02	0.004	8.57	0.319	212	783
jul	T2_c4_f04	T2	T2_c4	04	0	93	0	83	2014-07-10 16:37:00	1.6	Lin	1.6	0.9321	8.49	0.319	123	557
jul	T2_c4_f05	T2	T2_c4	05	0	94	0	83	2014-07-10 16:40:00	3.04	Lin	3.04	0.9626	8.31	0.32	79	358
jul	T2_c4_f6	T2	T2_c4	f6	0	95	0	83	2014-07-10 16:43:00	2.97	Lin	2.97	0.9544	8.34	0.321	49	580
jul	T2_c4_f7	T2	T2_c4	f7	0	96	0	82	2014-07-10 16:47:00	3.92	Lin	3.92	0.9608	8.79	0.318	42	800
jul	T2_c4_f9	T2	T2_c4	f9	0	97	0	83	2014-07-10 16:50:00	3.66	Lin	3.66	0.957	9.35	0.314	17	900
jul	T2_c4_f9p	T2	T2_c4	9p	0	98	0	84	2014-07-10 16:53:00	3.45	Lin	3.45	0.959	9.56	0.313	5	880
jul	T2_c5_f0	T2	T2_c5	f0	1	99	0	81	2014-07-10 16:58:00	0		-11.92	0.9724	8.43	0.315	1451	722
jul	T2_c5_f1	T2	T2_c5	f1	0	100	0	83	2014-07-10 17:01:00	-5.73	Lin	-5.73	0.9925	9.19	0.317	710	731
jul	T2_c5_f2	T2	T2_c5	f2	0	101	0	84	2014-07-10 17:03:00	-1.08	Lin	-1.08	0.9602	9.63	0.311	312	703
jul	T2_c5_f3	T2	T2_c5	f3	0	102	0	83	2014-07-10 17:06:00	2.73	Lin	2.73	0.9822	9.83	0.308	232	707
jul	T2_c5_f4	T2	T2_c5	f4	0	103	0	84	2014-07-10 17:09:00	5.26	Lin	5.26	0.9947	10.22	0.306	81	702
jul	T2_c5_f5	T2	T2_c5	f5	0	104	0	83	2014-07-10 17:12:00	7.04	Lin	7.04	0.9861	10.51	0.303	47	701
jul	T2_c5_f6	T2	T2_c5	f6	0	105	0	84	2014-07-10 17:15:00	7.05	Lin	7.05	0.9784	10.48	0.303	25	702
jul	T2_c5_f7	T2	T2_c5	f7	0	106	0	82	2014-07-10 17:18:00	7.02	Lin	7.02	0.9871	9.98	0.304	13	684
jul	T2_c5_f9	T2	T2_c5	f9	0	107	0	83	2014-07-10 17:21:00	6.99	Lin	6.99	0.9823	9.51	0.308	8	684
jul	T2_c5_f9p	T2	T2_c5	9p	0	108	0	83	2014-07-10 17:24:00	5.99	Lin	5.99	0.959	8.82	0.313	2	529
jul	T1_c1_f0	T1	T1_c1	f0	0	109	0	81	2014-07-11 13:07:00	0.99	Exp	1	0.9753	5.59	0.398	1033	402
jul	T1_c1_f1	T1	T1_c1	f1	0	110	0	81	2014-07-11 13:10:00	-0.09	Lin	-0.09	0.5245	5.01	0.404	800	629
jul	T1_c1_f3	T1	T1_c1	f3	0	111	0	81	2014-07-11 13:12:00	0		-0.03	0.0684	5.42	0.402	263	522
jul	T1_c1_f5	T1	T1_c1	f5	0	112	0	81	2014-07-11 13:15:00	0.99	Exp	0.06	0.2285	6.48	0.391	85	463
jul	T1_c1_f7	T1	T1_c1	f7	0	113	0	84	2014-07-11 13:18:00	0.01	Lin	0.01	0.0049	6.58	0.385	39	586
jul	T1_c1_f9p	T1	T1_c1	9p	0	114	0	84	2014-07-11 13:22:00	0.13	Exp	0.13	0.7444	7.76	0.372	13	810
jul	T1_c2_f0	T1	T1_c2	f0	0	115	0	81	2014-07-11 13:33:00	-0.05	Exp	-0.04	0.1927	8.24	0.359	2391	1158
jul	T1_c2_f1	T1	T1_c2	f1	0	116	0	83	2014-07-11 13:36:00	-0.03	Exp	-0.03	0.1744	8.48	0.354	720	518
jul	T1_c2_f3	T1	T1_c2	f3	0	117	0	81	2014-07-11 13:39:00	-0.01	Lin	-0.01	0.0174	7.57	0.358	391	450
jul	T1_c2_f5	T1	T1_c2	f5	0	118	0	81	2014-07-11 13:42:00	0	Lin	0	0.0015	7.67	0.358	115	431
jul	T1_c2_f7	T1	T1_c2	f7	0	119	0	83	2014-07-11 13:44:00	0.04	Exp	0.04	0.1856	6.65	0.362	67	150
jul	T1_c2_f9p	T1	T1_c2	9p	0	120	0	82	2014-07-11 13:47:00	0.08	Exp	0.05	0.1797	7.03	0.361	8	810
jul	T1_c3_f0	T1	T1_c3	f0	0	121	0	81	2014-07-11 13:52:00	0		-0.26	0.9663	6.71	0.364	2289	1107
jul	T1_c3_f1	T1	T1_c3	f1	0	122	0	81	2014-07-11 13:56:00	0		-0.26	0.9286	6.64	0.362	1184	1119
jul	T1_c3_f3	T1	T1_c3	f3	0	123	0	83	2014-07-11 13:59:00	-0.14	Lin	-0.14	0.7479	7.18	0.356	536	1150
jul	T1_c3_f5	T1	T1_c3	f5	0	124	0	83	2014-07-11 14:02:00	-0.02	Exp	-0.03	0.0634	7.42	0.351	200	1112
jul	T1_c3_f7	T1	T1_c3	f7	0	125	0	83	2014-07-11 14:04:00	0.06	Exp	0.07	0.4618	7.18	0.353	55	258
jul	T1_c3_f9p	T1	T1_c3	9p	0	126	0	82	2014-07-11 14:07:00	0.15	Lin	0.15	0.6877	7.58	0.351	8	1132
aug	T1_c1_f0	T1	T1_c1	f0	0	1	0	83	2014-08-07 12:00:36	-1.73	Lin	-1.73	0.9977	12.43	0.298	1142	642
aug	T1_c1_f1	T1	T1_c1	f1	1	68	0	81	2014-08-07 12:03:43	0		-1.52	0.9929	12.15	0.297	1217	1024
aug	T1_c1_f2	T1	T1_c1	f2	0	69	0	83	2014-08-07 12:06:21	-1.08	Exp	-1.07	0.9733	12.59	0.295	400	558
aug	T1_c1_f3	T1	T1_c1	f3	0	70	0	83	2014-08-07 12:08:55	-0.37	Lin	-0.37	0.8923	12.72	0.291	522	1025
aug	T1_c1_f4	T1	T1_c1	f4	0	71	0	83	2014-08-07 12:11:55	-0.04	Lin	-0.04	0.1997	13.34	0.285	240	884
aug	T1_c1_f5	T1	T1_c1	f5	0	72	0	83	2014-08-07 12:14:43	0.48	Lin	0.48	0.9707	13.74	0.278	129	924
aug	T1_c1_f6	T1	T1_c1	f6	0	73	0	84	2014-08-07 12:17:23	0.59	Lin	0.59	0.9298	13.65	0.276	63	677
aug	T1_c1_f7	T1	T1_c1	f7	0	74	0	84	2014-08-07 12:20:08	0.73	Lin	0.73	0.97	13.2	0.277	40	660
aug	T1_c1_f9	T1	T1_c1	f9	0	75	0	83	2014-08-07 12:22:46	0.96	Lin	0.96	0.9826	12.91	0.28	23	990
aug	T1_c1_f9p	T1	T1_c1	9p	0	76	0	82	2014-08-07 12:25:47	1.19	Lin	1.19	0.9857	13.63	0.277	10	1130
aug	T1_c1_f0back	T1	T1_c1	ck	0	77	0	83	2014-08-07 12:28:28	-1.78	Lin	-1.78	0.9912	14.37	0.269	1560	751
aug	T1_c2_f0	T1	T1_c2	f0	1	78	0	81	2014-08-07 12:34:45	0		-3.65	0.9797	14.22	0.268	1100	540
aug	T1_c2_f1	T1	T1_c2	f1	1	79	0	81	2014-08-07 12:37:14	0		-1.52	0.9558	14.53	0.264	431	642
aug	T1_c2_f2	T1	T1_c2	f2	0	80	0	83	2014-08-07 12:40:05	-0.54	Exp	-0.44	0.939	13.38	0.268	281	485
aug	T1_c2_f3	T1	T1_c2	f3	0	81	0	84	2014-08-07 12:42:34	-0.01	Lin	-0.01	0.0071	12.67	0.275	215	615
aug	T1_c2_f4	T1	T1_c2	f4	0	82	0	84	2014-08-07 12:45:12	0.71	Lin	0.71	0.9697	12.8	0.277	157	677
aug	T1_c2_f5	T1	T1_c2	f5	0	83	0	83	2014-08-07 12:47:51	1.44	Lin	1.44	0.9897	13.13	0.274	100	790
aug	T1_c2_f6	T1	T1_c2	f6	0	84	0	83	2014-08-07 12:50:24	1.76	Lin	1.76	0.9771	13.53	0.271	54	716
aug	T1_c2_f7	T1	T1_c2	f7	0	85	0	83	2014-08-07 12:53:00	1.86	Lin	1.86	0.9759	13.36	0.27	35	680
aug	T1_c2_f9	T1	T1_c2	f9	0	86	0	84	2014-08-07 13:00:02	2.72	Lin	2.72	0.9849	14.15	0.267	18	1019
aug	T1_c2_f9p	T1	T1_c2	9p	0	87	0	83	2014-08-07 13:02:39	3.23	Lin	3.23	0.9975	14.16	0.262	4	860
aug	T1_c2_f0back	T1	T1_c2	ck	1	88	0	81	2014-08-07 13:05:12	0		-2.64	0.9897	14.42	0.26	1941	943
aug	T1_c3_f0	T1	T1_c3	f0	1	89	0	81	2014-08-07 13:12:36	0		-1.2	0.9711	15.25	0.253	2526	1535
aug	T1_c3_f1	T1	T1_c3	f1	0	90	0	83	2014-08-07 13:15:03	0.42	Lin	0.42	0.9558	16.27	0.249	1267	1129
aug	T1_c3_f2	T1	T1_c3	f2	0	91	0	83	2014-08-07 13:18:05	0.86	Lin	0.86	0.9792	15.7	0.248	574	919
aug	T1_c3_f3	T1	T1_c3	f3	0	92	0	83	2014-08-07 13:20:58	1.17	Lin	1.17	0.987	14.74	0.256	213	559
aug	T1_c3_f4	T1	T1_c3	f4	0	93	0	84	2014-08-07 13:23:25	1.33	Lin	1.33	0.9891	14.77	0.259	110	501
aug	T1_c3_f5	T1	T1_c3	f5	0	94	0	83	2014-08-07 13:25:51	1.38	Lin	1.38	0.9914	15.05	0.259	197	1414
aug	T1_c3_0bis	T1	T1_c3	is	1	95	0	81	2014-08-07 13:28:21	0		-1.14	0.9855	16.54	0.251	2650	1411
aug	T1_c3_f6	T1	T1_c3	f6	0	96	0	83	2014-08-07 13:31:15	2.03	Lin	2.03	0.9936	17.23	0.243	46	575
aug	T1_c3_f7	T1	T1_c3	f7	0	97	0	83	2014-08-07 13:34:36	3.93	Exp	2.01	0.8606	16.17	0.248	22	457
aug	T1_c3_f9	T1	T1_c3	f9	0	98	0	83	2014-08-07 13:37:50	1.84	Lin	1.84	0.9746	15.77	0.254	8	419
aug	T1_c3_f9p	T1	T1_c3	9p	0	99	0	84	2014-08-07 13:41:13	1.31	Lin	1.31	0.9503	14.73	0.259	2	377
aug	T1_c3_f0back	T1	T1_c3	ck	0	100	0	83	2014-08-07 13:44:26	-0.87	Lin	-0.87	0.9532	14.33	0.264	1293	633
aug	T1_c4_f0	T1	T1_c4	f0	0	101	0	85	2014-08-07 13:51:12	-2.67	Lin	-2.67	0.9886	13.99	0.264	1300	600
aug	T1_c4_f1	T1	T1_c4	f1	0	102	0	83	2014-08-07 13:53:58	-1.57	Lin	-1.57	0.9729	14.44	0.264	821	691
aug	T1_c4_f2	T1	T1_c4	f2	0	103	0	83	2014-08-07 13:56:44	0.26	Lin	0.26	0.8101	14.66	0.261	316	472
aug	T1_c4_f3	T1	T1_c4	f3	0	104	0	84	2014-08-07 13:59:20	1.01	Exp	1	0.9191	13.91	0.263	141	344
aug	T1_c4_f4	T1	T1_c4	f4	0	105	0	81	2014-08-07 14:01:50	1.08	Exp	1.09	0.923	13.65	0.265	71	297
aug	T1_c4_f5	T1	T1_c4	f5	0	106	0	82	2014-08-07 14:04:36	1.19	Lin	1.19	0.9772	13.12	0.268	44	320
aug	T1_c4_f6	T1	T1_c4	f6	0	107	0	84	2014-08-07 14:07:21	1.11	Lin	1.11	0.5039	12.73	0.271	37	406
aug	T1_c4_f7	T1	T1_c4	f7	0	108	0	83	2014-08-07 14:10:05	1.44	Lin	1.44	0.9888	12.85	0.272	26	474
aug	T1_c4_f9	T1	T1_c4	f9	0	109	0	83	2014-08-07 14:12:35	1.63	Lin	1.63	0.9844	13.41	0.269	9	426
aug	T1_c4_f9p	T1	T1_c4	9p	0	110	0	84	2014-08-07 14:15:12	1.03	Lin	1.03	0.9426	14	0.265	2	384
aug	T1_c4_f0back	T1	T1_c4	ck	0	111	0	83	2014-08-07 14:17:27	-1.06	Lin	-1.06	0.9746	13.59	0.264	703	364
aug	T1_c5_f0	T1	T1_c5	f0	1	112	0	81	2014-08-07 14:22:18	0		-0.88	0.9694	11.74	0.276	726	336
aug	T1_c5_f1	T1	T1_c5	f1	0	113	0	83	2014-08-07 14:25:19	-0.04	Exp	-0.04	0.1879	11.35	0.281	237	276
aug	T1_c5_f2	T1	T1_c5	f2	0	114	0	83	2014-08-07 14:27:37	0.33	Lin	0.33	0.9199	11.05	0.283	154	244
aug	T1_c5_f3	T1	T1_c5	f3	0	115	0	83	2014-08-07 14:30:16	1.49	Exp	0.25	0.6477	10.8	0.284	141	287
aug	T1_c5_f3	T1	T1_c5	f3	0	115	0	84	2014-08-07 14:31:54	0.15	Lin	0.15	0.3157	11.14	0.284	610	1200
aug	T1_c5_f4	T1	T1_c5	f4	0	117	0	83	2014-08-07 14:34:18	0.84	Lin	0.84	0.9849	12.48	0.276	130	428
aug	T1_c5_f5	T1	T1_c5	f5	0	118	0	84	2014-08-07 14:36:48	0.7	Lin	0.7	0.9473	12.79	0.27	90	526
aug	T1_c5_f6	T1	T1_c5	f6	0	119	0	83	2014-08-07 14:39:27	0.7	Lin	0.7	0.9711	12.61	0.27	43	474
aug	T1_c5_f7	T1	T1_c5	f7	0	120	0	83	2014-08-07 14:42:14	0.61	Lin	0.61	0.8549	12.09	0.272	23	410
aug	T1_c5_f9	T1	T1_c5	f9	0	121	0	83	2014-08-07 14:44:57	0.62	Lin	0.62	0.961	11.7	0.277	7	347
aug	T1_c5_f9p	T1	T1_c5	9p	0	122	0	83	2014-08-07 14:48:00	0.79	Lin	0.79	0.9432	11.4	0.279	2	473
aug	T1_c5_f0back	T1	T1_c5	ck	1	123	0	81	2014-08-07 14:50:31	0		-0.8	0.9818	11.96	0.279	1220	604
aug	T1_c5_f0back2	T1	T1_c5	k2	1	124	0	81	2014-08-07 14:54:08	0		-1.42	0.9818	13.16	0.271	2000	1100
aug	T2_c1_f0	T2	T2_c1	f0	0	1	0	83	2014-08-08 10:43:32	-10.19	Lin	-10.19	0.9809	12.13	0.314	551	291
aug	T2_c1_f1	T2	T2_c1	f1	0	2	0	83	2014-08-08 10:45:53	-4.3	Lin	-4.3	0.9956	12.36	0.309	297	303
aug	T2_c1_f0bis	T2	T2_c1	is	0	3	0	83	2014-08-08 10:48:24	-17.03	Exp	-9.68	0.9855	12.73	0.304	840	448
aug	T2_c1_f2	T2	T2_c1	f2	0	4	0	83	2014-08-08 10:51:04	-1.85	Lin	-1.85	0.9935	13.27	0.298	221	330
aug	T2_c1_f3	T2	T2_c1	f3	0	5	0	83	2014-08-08 10:53:34	0.82	Lin	0.82	0.9523	13.35	0.294	108	283
aug	T2_c1_f4	T2	T2_c1	f4	0	6	0	84	2014-08-08 10:56:14	2.32	Lin	2.32	0.9904	13.29	0.292	51	235
aug	T2_c1_f5	T2	T2_c1	f5	0	7	0	83	2014-08-08 10:58:58	2.8	Lin	2.8	0.9969	13.08	0.292	37	252
aug	T2_c1_f6	T2	T2_c1	f6	0	8	0	83	2014-08-08 11:01:32	3.28	Lin	3.28	0.9821	13.06	0.292	18	268
aug	T2_c1_f7	T2	T2_c1	f7	0	9	0	82	2014-08-08 11:04:50	3.3	Lin	3.3	0.9846	13.44	0.288	13	267
aug	T2_c1_f9	T2	T2_c1	f9	0	10	0	83	2014-08-08 11:07:32	4.96	Exp	4.43	0.9917	13.52	0.286	4	233
aug	T2_c1_f9p	T2	T2_c1	9p	0	11	0	78	2014-08-08 11:10:00	3.9	Lin	3.9	0.9853	13.65	0.284	1	217
aug	T2_c1_f0back	T2	T2_c1	ck	0	12	0	84	2014-08-08 11:12:27	-1.62	Exp	-1.62	0.953	13.59	0.282	404	204
aug	T2_c2_f0	T2	T2_c2	f0	1	13	0	81	2014-08-08 11:19:49	0		-3.95	0.988	11.49	0.297	333	179
aug	T2_c2_f1	T2	T2_c2	f1	1	14	0	81	2014-08-08 11:22:18	0		-0.9	0.9647	11.4	0.3	210	195
aug	T2_c2_f2	T2	T2_c2	f2	0	15	0	84	2014-08-08 11:25:06	3.18	Exp	2.18	0.9746	11.35	0.3	134	226
aug	T2_c2_f3	T2	T2_c2	f3	0	16	0	83	2014-08-08 11:27:40	1.93	Lin	1.93	0.8753	11.51	0.299	80	231
aug	T2_c2_f4	T2	T2_c2	f4	0	17	0	83	2014-08-08 11:30:42	2.83	Lin	2.83	0.9881	11.87	0.296	72	304
aug	T2_c2_f0b	T2	T2_c2	0b	0	18	0	79	2014-08-08 11:33:11	-4.32	Lin	-4.32	0.9909	12.24	0.293	496	283
aug	T2_c2_f5	T2	T2_c2	f5	0	19	0	83	2014-08-08 11:35:39	3.45	Exp	2.67	0.9703	12.61	0.289	43	293
aug	T2_c2_f6	T2	T2_c2	f6	0	20	0	83	2014-08-08 11:38:03	4.08	Exp	3.74	0.9823	12.91	0.286	27	312
aug	T2_c2_f7	T2	T2_c2	f7	0	21	0	83	2014-08-08 11:40:28	3.48	Lin	3.48	0.9612	13.26	0.283	15	324
aug	T2_c2_f0t	T2	T2_c2	0t	0	22	0	83	2014-08-08 11:43:02	-5.1	Lin	-5.1	0.9906	13.62	0.279	844	496
aug	T2_c2_f9	T2	T2_c2	f9	0	23	0	79	2014-08-08 11:45:56	4.58	Lin	4.58	0.9823	14.05	0.276	8	410
aug	T2_c2_f9p	T2	T2_c2	9p	0	24	0	83	2014-08-08 11:48:45	4.97	Exp	4.87	0.9905	14.13	0.274	1	336
aug	T2_c2_f0back	T2	T2_c2	ck	0	25	0	82	2014-08-08 11:51:04	-4.07	Lin	-4.07	0.975	14.16	0.273	557	317
aug	T2_c3_f0	T2	T2_c3	f0	0	26	0	82	2014-08-08 11:58:48	-12.87	Exp	-5.06	0.9528	13.32	0.279	418	241
aug	T2_c3_f1	T2	T2_c3	f1	0	27	0	83	2014-08-08 12:01:29	1.89	Exp	0.33	0.6341	12.66	0.284	156	202
aug	T2_c3_f2	T2	T2_c3	f2	0	28	0	83	2014-08-08 12:03:54	1.91	Lin	1.91	0.9926	12.1	0.289	91	160
aug	T2_c3_f3	T2	T2_c3	f3	0	29	0	84	2014-08-08 12:06:25	2.05	Lin	2.05	0.9913	11.53	0.293	62	160
aug	T2_c3_f4	T2	T2_c3	f4	0	30	0	78	2014-08-08 12:09:03	2.86	Lin	2.86	0.9945	10.99	0.298	34	161
aug	T2_c3_f5	T2	T2_c3	f5	0	31	0	84	2014-08-08 12:11:29	3.08	Lin	3.08	0.9803	10.75	0.3	18	179
aug	T2_c3_f6	T2	T2_c3	f6	0	32	0	79	2014-08-08 12:13:59	2.55	Lin	2.55	0.9871	10.64	0.301	15	191
aug	T2_c3_f7	T2	T2_c3	f7	0	33	0	84	2014-08-08 12:16:32	2.86	Lin	2.86	0.9906	10.64	0.301	8	197
aug	T2_c3_f9	T2	T2_c3	f9	0	34	0	83	2014-08-08 12:19:34	3.56	Lin	3.56	0.9883	10.83	0.3	5	183
aug	T2_c3_f9p	T2	T2_c3	9p	0	35	0	82	2014-08-08 12:21:57	3.51	Lin	3.51	0.9849	11.25	0.297	1	303
aug	T2_c3_f0back	T2	T2_c3	ck	0	36	0	84	2014-08-08 12:24:28	-1.13	Lin	-1.13	0.7495	11.64	0.293	630	350
aug	T2_c3_f0b	T2	T2_c3	0b	1	37	0	81	2014-08-08 12:26:37	0		-4.98	0.995	12.43	0.288	2046	1151
aug	T2_c4_f0	T2	T2_c4	f0	1	38	0	81	2014-08-08 12:32:07	0		-6.97	0.9799	14.02	0.273	642	328
aug	T2_c4_f1	T2	T2_c4	f1	0	39	0	82	2014-08-08 12:34:54	-1.95	Lin	-1.95	0.984	13.7	0.276	266	281
aug	T2_c4_f2	T2	T2_c4	f2	0	40	0	84	2014-08-08 12:37:35	0.56	Lin	0.56	0.8508	13.24	0.279	130	243
aug	T2_c4_f3	T2	T2_c4	f3	0	41	0	83	2014-08-08 12:40:57	1.87	Lin	1.87	0.9745	12.73	0.284	92	236
aug	T2_c4_f4	T2	T2_c4	f4	0	42	0	84	2014-08-08 12:43:39	2.02	Lin	2.02	0.97	12.56	0.285	53	240
aug	T2_c4_f5	T2	T2_c4	f5	0	43	0	84	2014-08-08 12:46:03	2.22	Exp	2.15	0.9686	12.31	0.286	32	227
aug	T2_c4_f0bis	T2	T2_c4	is	0	44	0	81	2014-08-08 12:48:28	-4.88	Lin	-4.88	0.9781	12.41	0.288	1922	1001
aug	T2_c4_f6	T2	T2_c4	f6	0	45	0	83	2014-08-08 12:50:59	3.14	Lin	3.14	0.9801	12.9	0.285	68	622
aug	T2_c4_f7	T2	T2_c4	f7	0	46	0	84	2014-08-08 12:53:45	2.2	Lin	2.2	0.9767	12.74	0.282	13	250
aug	T2_c4_f9	T2	T2_c4	f9	0	47	0	83	2014-08-08 12:56:25	3	Lin	3	0.9864	12.43	0.285	4	215
aug	T2_c4_f9p	T2	T2_c4	9p	0	48	0	84	2014-08-08 12:58:50	1.8	Lin	1.8	0.9446	12.12	0.286	1	196
aug	T2_c4_f0back	T2	T2_c4	ck	0	49	0	83	2014-08-08 13:01:09	-2.45	Exp	-2.43	0.9868	11.94	0.287	430	206
aug	T2_c5_f0	T2	T2_c5	f0	0	50	0	83	2014-08-08 13:06:23	-8.24	Lin	-8.24	0.9817	11.67	0.288	500	268
aug	T2_c5_f1	T2	T2_c5	f1	0	51	0	84	2014-08-08 13:08:57	-0.39	Exp	-0.4	0.3215	11.76	0.288	261	244
aug	T2_c5_f2	T2	T2_c5	f2	0	52	0	83	2014-08-08 13:11:15	4.12	Exp	3.82	0.9835	11.77	0.287	144	234
aug	T2_c5_f3	T2	T2_c5	f3	0	53	0	84	2014-08-08 13:13:35	5.4	Lin	5.4	0.9888	11.86	0.287	88	223
aug	T2_c5_f4	T2	T2_c5	f4	0	54	0	84	2014-08-08 13:15:59	6.84	Lin	6.84	0.9927	11.8	0.287	59	242
aug	T2_c5_f5	T2	T2_c5	f5	0	55	0	84	2014-08-08 13:18:23	7	Lin	7	0.9897	11.78	0.287	38	251
aug	T2_c5_f6	T2	T2_c5	f6	0	56	0	84	2014-08-08 13:20:59	6.76	Lin	6.76	0.9765	11.79	0.287	27	286
aug	T2_c5_f7	T2	T2_c5	f7	0	57	0	84	2014-08-08 13:23:31	5.58	Lin	5.58	0.9689	11.9	0.287	18	318
aug	T2_c5_f9	T2	T2_c5	f9	0	58	0	83	2014-08-08 13:26:12	5.62	Lin	5.62	0.9866	12.05	0.286	8	351
aug	T2_c5_f9p	T2	T2_c5	9p	0	59	0	83	2014-08-08 13:29:10	6.79	Lin	6.79	0.9853	12.17	0.285	2	315
aug	T2_c5_f0back	T2	T2_c5	ck	0	60	0	84	2014-08-08 13:31:27	-4.94	Exp	-4.89	0.9613	12.23	0.284	770	398
aug	T2_c5_f0bis	T2	T2_c5	is	1	61	0	81	2014-08-08 13:38:33	0		-9.66	0.9584	12.4	0.283	738	381
aug	T2_c5_f0tris	T2	T2_c5	is	0	62	0	83	2014-08-08 13:40:36	-11.01	Exp	-10.82	0.9455	12.51	0.283	1010	518
aug	T3_c1_f0	T3	T3_c1	f0	0	1	0	84	2014-08-06 12:56:12	-6.32	Lin	-6.32	0.9954	17.32	0.243	1801	955
aug	T3_c1_f1	T3	T3_c1	f1	0	2	0	83	2014-08-06 12:58:46	-3.56	Lin	-3.56	0.9788	17.78	0.242	1140	962
aug	T3_c1_f2	T3	T3_c1	f2	1	3	0	81	2014-08-06 13:01:28	0		-0.91	0.9198	18.18	0.238	720	962
aug	T3_c1_f3	T3	T3_c1	f3	0	4	0	84	2014-08-06 13:04:15	1.15	Exp	1.15	0.6994	18.48	0.235	450	951
aug	T3_c1_f4	T3	T3_c1	f4	0	5	0	83	2014-08-06 13:07:29	2.3	Lin	2.3	0.2443	18.6	0.234	243	952
aug	T3_c1_f5	T3	T3_c1	f5	0	6	0	83	2014-08-06 13:09:55	4.17	Exp	4.18	0.9452	18.96	0.232	148	995
aug	T3_c1_f6	T3	T3_c1	f6	0	7	0	82	2014-08-06 13:13:17	3.04	Lin	3.04	0.0826	19.71	0.228	92	914
aug	T3_c1_f7	T3	T3_c1	f7	0	8	0	83	2014-08-06 13:15:59	3.65	Lin	3.65	0.0689	19.78	0.225	49	888
aug	T3_c1_f9	T3	T3_c1	f9	0	9	0	85	2014-08-06 13:18:43	6.44	Lin	6.44	0.9922	19.47	0.227	20	933
aug	T3_c1_f9p	T3	T3_c1	9p	0	10	0	83	2014-08-06 13:21:29	6.27	Lin	6.27	0.9949	19.74	0.227	5	968
aug	T3_c1_f0back	T3	T3_c1	ck	0	11	0	83	2014-08-06 13:24:08	-3.66	Lin	-3.66	0.9897	19.9	0.225	1803	976
aug	T3_c2_f0	T3	T3_c2	f0	0	12	0	84	2014-08-06 13:31:24	-7.7	Lin	-7.7	0.9978	18.98	0.22	1881	1014
aug	T3_c2_f1	T3	T3_c2	f1	1	13	0	81	2014-08-06 13:34:22	0		-5.04	0.9911	18.49	0.235	1130	958
aug	T3_c2_f2b	T3	T3_c2	2b	0	14	0	83	2014-08-06 13:37:18	-2.48	Exp	-2.47	0.9732	18.36	0.241	711	989
aug	T3_c2_f3	T3	T3_c2	f3	0	15	0	83	2014-08-06 13:40:05	0.44	Lin	0.44	0.8129	18.28	0.243	387	993
aug	T3_c2_f4	T3	T3_c2	f4	0	16	0	83	2014-08-06 13:43:07	2.69	Lin	2.69	0.9712	18.24	0.243	234	995
aug	T3_c2_f5	T3	T3_c2	f5	0	17	0	83	2014-08-06 13:45:47	4.07	Lin	4.07	0.9864	18.34	0.244	104	1028
aug	T3_c2_f6	T3	T3_c2	f6	0	18	0	83	2014-08-06 13:48:57	6	Lin	6	0.9954	18.64	0.244	85	1027
aug	T3_c2_f7	T3	T3_c2	f7	0	19	0	83	2014-08-06 13:51:30	6.82	Lin	6.82	0.9941	18.97	0.242	42	1050
aug	T3_c2_f9	T3	T3_c2	f9	0	20	0	83	2014-08-06 13:54:23	6.17	Lin	6.17	0.9891	18.67	0.243	14	1017
aug	T3_c2_f9p	T3	T3_c2	9p	0	21	0	84	2014-08-06 13:56:55	5.54	Lin	5.54	0.9854	18.24	0.247	3	700
aug	T3_c2_f0back	T3	T3_c2	ck	0	22	0	84	2014-08-06 13:59:50	-5.33	Lin	-5.33	0.9895	18.18	0.248	1703	899
aug	T3_c3_f0	T3	T3_c3	f0	0	23	0	82	2014-08-06 14:05:04	-9.36	Lin	-9.36	0.9918	18.03	0.232	1168	980
aug	T3_c3_f1	T3	T3_c3	f1	1	24	0	81	2014-08-06 14:07:26	0		-3.55	0.9897	18.17	0.242	1265	1102
aug	T3_c3_f2	T3	T3_c3	f2	1	25	0	81	2014-08-06 14:10:07	0		-2.32	0.9363	17.75	0.245	797	1131
aug	T3_c3_f3	T3	T3_c3	f3	0	26	0	83	2014-08-06 14:12:56	0.2	Exp	0.2	0.4888	17.68	0.245	350	938
aug	T3_c3_f4	T3	T3_c3	f4	0	27	0	83	2014-08-06 14:15:59	2.38	Lin	2.38	0.9831	17.9	0.244	231	1070
aug	T3_c3_f5	T3	T3_c3	f5	0	28	0	83	2014-08-06 14:18:45	3.66	Lin	3.66	0.9447	18.38	0.232	152	974
aug	T3_c3_f6	T3	T3_c3	f6	0	29	0	83	2014-08-06 14:21:37	5	Lin	5	0.988	18.63	0.239	100	1102
aug	T3_c3_f7	T3	T3_c3	f7	0	30	0	83	2014-08-06 14:24:11	5.53	Lin	5.53	0.9912	18.02	0.238	64	920
aug	T3_c3_f9	T3	T3_c3	f9	0	31	0	83	2014-08-06 14:26:49	5.21	Lin	5.21	0.9732	17.14	0.249	20	1054
aug	T3_c3_f9p	T3	T3_c3	9p	0	32	0	83	2014-08-06 14:29:45	6.5	Lin	6.5	0.9923	17.49	0.251	6	1041
aug	T3_c3_f0back	T3	T3_c3	ck	1	33	0	81	2014-08-06 14:32:05	0		-4.49	0.9853	17.64	0.25	1887	987
aug	T3_c4_f0	T3	T3_c4	f0	1	34	0	81	2014-08-06 14:36:52	0		-6.09	0.986	18.23	0.246	2075	1021
aug	T3_c4_f1	T3	T3_c4	f1	0	35	0	84	2014-08-06 14:42:22	-0.51	Exp	-0.51	0.3013	16.47	0.25	314	267
aug	T3_c4_f2	T3	T3_c4	f2	0	36	0	83	2014-08-06 14:45:10	0.38	Lin	0.38	0.3471	15.76	0.259	463	627
aug	T3_c4_f3	T3	T3_c4	f3	0	37	0	84	2014-08-06 14:47:52	3.89	Lin	3.89	0.9937	16.1	0.258	92	205
aug	T3_c4_f4	T3	T3_c4	f4	0	38	0	83	2014-08-06 14:50:32	3.62	Lin	3.62	0.9882	15.65	0.259	287	1002
aug	T3_c4_f5	T3	T3_c4	f5	0	39	0	83	2014-08-06 14:53:12	4.14	Lin	4.14	0.9736	16.22	0.256	161	985
aug	T3_c4_f6	T3	T3_c4	f6	0	40	0	82	2014-08-06 14:55:56	3.26	Lin	3.26	0.987	15.78	0.256	20	225
aug	T3_c4_f7	T3	T3_c4	f7	0	41	0	83	2014-08-06 14:58:21	4.42	Lin	4.42	0.9898	14.67	0.262	12	210
aug	T3_c4_f9	T3	T3_c4	f9	0	42	0	83	2014-08-06 15:00:52	4.72	Lin	4.72	0.9899	13.75	0.269	3	196
aug	T3_c4_f9p	T3	T3_c4	9p	0	43	0	83	2014-08-06 15:03:32	5.22	Exp	5.06	0.9948	13.35	0.272	1	205
aug	T3_c0back	T3	T3_c0	ck	0	44	0	83	2014-08-06 15:06:04	1.76	Exp	1.16	0.9632	13.11	0.274	400	196
aug	T3_c5_f0	T3	T3_c5	f0	1	45	0	81	2014-08-06 15:11:14	0		-6.63	0.9869	12.83	0.266	1873	790
aug	T3_c5_f1	T3	T3_c5	f1	0	46	0	83	2014-08-06 15:13:40	-10.06	Exp	-2.84	0.5938	13.68	0.276	318	223
aug	T3_c5_f2	T3	T3_c5	f2	0	47	0	83	2014-08-06 15:16:40	1.03	Lin	1.03	0.1452	14.31	0.269	138	174
aug	T3_c5_f3	T3	T3_c5	f3	0	48	0	83	2014-08-06 15:19:22	2.46	Lin	2.46	0.9843	13.79	0.27	102	241
aug	T3_c5_f4	T3	T3_c5	f4	0	49	0	79	2014-08-06 15:21:55	2.92	Lin	2.92	0.9903	13.35	0.274	57	216
aug	T3_c5_f5	T3	T3_c5	f5	0	50	0	78	2014-08-06 15:24:37	2.82	Lin	2.82	0.9605	12.95	0.277	32	225
aug	T3_c5_f6	T3	T3_c5	f6	0	51	0	83	2014-08-06 15:27:27	3.07	Lin	3.07	0.7976	12.81	0.28	20	226
aug	T3_c5_f7	T3	T3_c5	f7	0	52	0	83	2014-08-06 15:29:58	3.59	Lin	3.59	0.9911	13.03	0.28	15	253
aug	T3_c5_f9	T3	T3_c5	f9	0	53	0	78	2014-08-06 15:32:33	2.99	Lin	2.99	0.9791	12.92	0.28	5	200
aug	T3_c5_f9b	T3	T3_c5	9b	0	54	0	84	2014-08-06 15:35:15	2.97	Exp	2.97	0.9282	12.74	0.278	1	217
aug	T3_c5_f0back	T3	T3_c5	ck	0	55	0	83	2014-08-06 15:37:43	1.35	Exp	0.4	0.6629	12.67	0.28	428	210
aug	T2_c1_f0	T2	T2_c1	f0	0	56	0	83	2014-08-06 16:08:37	-23.09	Exp	-11.18	0.9307	16.2	0.259	1488	880
aug	T2_c1_f1	T2	T2_c1	f1	0	57	0	85	2014-08-06 16:11:28	-0.42	Lin	-0.42	0.4107	17	0.255	850	859
aug	T2_c1_f2	T2	T2_c1	f2	0	58	0	83	2014-08-06 16:14:20	-0.79	Lin	-0.79	0.9563	17.14	0.251	657	875
aug	T2_c1_f3	T2	T2_c1	f3	0	59	0	83	2014-08-06 16:16:49	1.76	Lin	1.76	0.9766	18.25	0.244	352	851
aug	T2_c1_f4	T2	T2_c1	f4	0	60	0	83	2014-08-06 16:19:11	4	Lin	4	0.992	19.01	0.235	233	803
aug	T2_c1_f5	T2	T2_c1	f5	0	61	0	83	2014-08-06 16:21:42	7.64	Exp	5.08	0.9149	19.37	0.23	134	741
aug	T2_c1_f6	T2	T2_c1	f6	0	62	0	82	2014-08-06 16:24:16	5.18	Lin	5.18	0.9894	19.93	0.224	69	770
aug	T2_c1_f7	T2	T2_c1	f7	0	63	0	82	2014-08-06 16:26:55	6.31	Lin	6.31	0.9974	20.08	0.22	38	732
aug	T2_c1_f9	T2	T2_c1	f9	0	64	0	82	2014-08-06 16:29:36	7.13	Exp	7.05	0.9977	20.4	0.218	13	734
aug	T2_c1_f9p	T2	T2_c1	9p	0	65	0	83	2014-08-06 16:32:01	6.72	Lin	6.72	0.997	20.87	0.214	2	670
aug	T2_c1_f0back	T2	T2_c1	ck	0	66	0	83	2014-08-06 16:34:30	-0.87	Lin	-0.87	0.8047	20.46	0.213	1414	725
