# Supplementary material for: Evidence for a non-linear carbon accumulation pattern along an Alpine glacier retreat chronosequence in Northern Italy
Source: PeerJ. 2019 Oct 10;7:e7703. doi: 10.7717/peerj.7703 (PMC6790226; doi:10.7717/peerj.7703)
Supplement: Supplemental Information 4 — In the dataset are reported the raw results of the analysis performed in the different samples. [file peerj-07-7703-s004.xls]

## Sheet: Sheet1
	transect	collar	level	volume cm3	volume dm3	depth	Surface	bulk density	Average volumetric mass	Weight total, g	tot rocks dry g	Number_analysis	Gravel_N %		Gravel_C %		Gravel_d13		tot fino dry g	Number_analysis	Fine soil_N %		Fine soil_C %		Fine soil_d13		dry roots g		Number_analysis	Roots_N %					Roots_C %		Roots_d13		biomax g	Number_analysis	ABG_N %		ABG_C %		ABG_d13		Number_analysis		MOSS_N %
																											nel volume campionato, colonna E!
													average	stdev	average	stdev	average	stdev			average	stdev	average	stdev	average	stdev				average				stdev	average	stdev	average	stdev			average	stdev	average	stdev	average	stdev		average N ag_Moss	average
					average							>5 mm gravel	>5 mm gravel	>5 mm gravel	>5 mm gravel	>5 mm gravel	>5 mm gravel	>5 mm gravel		<5 mm fine soil	<5 mm fine soil	<5 mm fine soil	<5 mm fine soil	<5 mm fine soil	<5 mm fine soil	<5 mm fine soil			ROOTS	ROOTS				ROOTS	ROOTS	ROOTS	ROOTS	ROOTS			ABG	ABG	ABG	ABG	ABG	ABG			MOSS
Glacier 2800m	1	1	L1	1100	1.48	5		1.35424	1.35424	1489.66	244.031								1245.63	111	0.0450246	0.000240132	0.566936	0.00731279	-25.0039	0.0296775	0.263	0.305	111	0.617506	0.162404	0.00162404	0.00183116	0.0136611	39.137	0.680834	-27.283	0.169706	1.275	111 ABG	0.891133	0.00452353	25.3232	0.0544365	-26.6299	0.0339506	111 MOSS	0.853646	0.81616
Glacier 2800m	1	1	L2	1700	1.63333			1.76483		3000.22	1798.42								1201.8	112	0.0247577	0.000493175	0.155574	0.00559134	-27.9536	0.0407289	0.026		112	0.559679	0.0145516	0.000145516		0.0144263	39.472	0.116323	-26.9015	0.17607
Glacier 2800m	1	1	L3	1500	1.36667			2.02944		3044.16	1800.37								1243.79	113	0.0303787	0.00287812	0.127801	0.0161815	-27.2446	0.468592	0.016		113	0.385034	0.00616054	6.16054e-05		0.00110574	38.6955	0.0874304	-26.542	0.179605
Glacier 2800m	1	2	L1	1500				0.697388		1046.08	8.891	121S	0.0235682	0.000527997	0.139301	0.00606902	-27.8103	3.01316	1037.19	121	0.0542299	0.000110296	0.4803	0.00275855	-25.2332	0.00253437	5.628	5.843	121	0.669801	3.76964	0.0376964	0.0389654	0.0114032	42.4785	0.136635	-26.3735	0.152028	2.658	121 ABG	1.20311	0.0270969	40.1404	0.177205	-26.9791	0.117997	121 MOSS	0.836996	0.470879
Glacier 2800m	1	2	L2	1600				2.04279		3268.47	1266.55	122S	0.0186733	0.00128083	0.0264725	0.00473418	-24.3249	0.100428	2001.91	122	0.0319516	0.00231984	0.112006	0.00225319	-25.9122	0.067457	0.183		122	0.603017	0.110352	0.00110352		0.00112081	42.0671	0.0283077	-26.358	0.066468
Glacier 2800m	1	2	L3	1300				1.9403		2522.39	858.045	123S	0.016883	0.00158873	0.0330128	0.00327558	-24.6299	0.159225	1664.35	123	0.0297177	0.0017415	0.0851073	0.00179915	-25.8064	0.324603	0.032		123	0.517198	0.0165503	0.000165503		0.00974346	40.1419	0.00364416	-26.3256	0.163918
Glacier 2800m	1	3	L1	1550				1.41362		2191.11	156.117								2034.99	131	0.0516636	0.00144361	0.573706	0.0176032	-25.6438	0.107695	0.174	0.318	131	0.523417	0.0910745	0.000910745	0.00159254	0.0600758	40.5811	4.32075	-26.8017	0.0158588	13.59								131 MOSS	0.66153	0.66153
Glacier 2800m	1	3	L2	1600				1.78044		2848.71	907.946								1940.76	132	0.0300151	0.000236788	0.0992845	0.00553909	-26.0393	0.0992412	0.111		132	0.480115	0.0532928	0.000532928		0.00179098	42.1843	0.0298489	-26.307	0.00110458
Glacier 2800m	1	3	L3	1300				2.00042		2600.55	1546.96								1053.59	133	0.0283796	0.00326846	0.0984903	0.00353497	-26.5888	0.1183	0.033			0.451116	0.0148868	0.000148868			39.4187
Glacier 2800m	1	4	L1	1550				1.57709		2444.49	458.61								1985.88	141	0.0395462	0.00159641	0.465111	0.00248338	-26.0523	0.130412	1.421	1.55467	141	0.494587	0.702808	0.00702808	0.00773399	0.00244979	39.0371	0.0557332	-26.4524	0.0147837	8.308	141 ABG	0.746655	0.00033971	33.8552	0.0135591	-26.4944	0.285878	141 MOSS	0.724886	0.703117
Glacier 2800m	1	4	L2																								0.106667			0.547604	0.0584111	0.000584111			41.2412
Glacier 2800m	1	4	L3																								0.027			0.451116	0.0121801	0.000121801			39.4187
Glacier 2800m	1	5	L1	1700				2.03682			500.213								2962.38	151	0.0288749	0.000551054	0.281718	0.00523527	-26.1657	0.0239457	0.615	0.748667	151	0.425885	0.26192	0.0026192	0.00332511	0.00237397	28.6709	0.00523963	-26.978	0.0491638	5.655	151 ABG	0.885326	0.00965728	39.9354	0.0907278	-26.4781	0.146524	151 MOSS	0.762355	0.639383
Glacier 2800m	1	5	L2																								0.106667			0.547604	0.0584111	0.000584111			41.2412
Glacier 2800m	1	5	L3																								0.027			0.451116	0.0121801	0.000121801			39.4187
Morena LIA 2450 m	2	1	L1	1600	1.44			0.535586			307.025								549.913	211	0.408572	0.0159936	5.95028	0.221734	-26.4845	0.0616723	59.4966	66.5986	211	1.44531	85.9909	0.859909	0.907866	0.0158157	44.7365	0.108154	-26.598	0.135765	35.89	211 ABG	1.21443	0.0215118	43.7268	0.129032	-25.2565	0.07782
Morena LIA 2450 m	2	1	L2	1800	1.88			1.78159			2160.95								1045.91	212	0.161293	0.00260092	1.99656	0.0380431	-25.9306	0.00288341	5.256		212	0.693284	3.6439	0.036439		0.0347065	42.5077	0.0299265	-25.4775	0.325976
Morena LIA 2450 m	2	1	L3	1650	1.83			1.88387			1656.13								1452.27	213	0.0567613	0.000557652	0.595467	0.00122737	-27.704	0.18883	1.846		213	0.623919	1.15176	0.0115176		0.00791464	42.5853	0.179008	-25.764	0.769332
Morena LIA 2450 m	2	2	L1	1500				0.653189			462.618	221S	0.0375266	0.000572931	0.304372	0.00285708	-27.1094	1.25132	517.165	221	0.477053	0.00242107	6.70114	0.12985	-26.5756	0.187904	50.7268	56.2888	221	1.04679	53.1002	0.531002	0.566607	0.0153522	44.265	0.727914	-25.894	0.0763675	22.11	221 ABG	1.44999	0.0150356	45.3066	0.238874	-26.8187	0.238066
Morena LIA 2450 m	2	2	L2	1850				1.61953			1783.56	222S	0.0384468	0.000724425	0.497831	0.00400674	-29.3214	0.215664	1212.57	222	0.106349	0.00384135	1.45127	0.00610922	-26.6996	0.0198212	3.489		222	0.661113	2.30662	0.0230662		0.00396733	43.425	0.0122745	-26.283	0.0169706
Morena LIA 2450 m	2	2	L3	1700				2.13224			1691.07	223S	0.0409048	0.000748173	0.411015	0.0238994	-26.9628	0.0509795	1933.75	223	0.0546051	0.00217969	0.645715	0.0278026	-27.961	0.394613	2.073		223	0.604865	1.25388	0.0125388		0.00229951	42.4892	0.0282669	-26.1015	0.0417193
Morena LIA 2450 m	2	3	L1	1450				1.04858			994.818								525.626	231	0.351834	0.00714993	4.88652	0.0162269	-26.33	0.247232	28.1987	33.4157	231	1.22786	34.6242	0.346242	0.386499	0.00343441	44.6462	0.0194704	-26.069	0.0381838	26.9	231 ABG	1.18588	0.0373135	45.5735	0.230943	-26.4508	0.0667736
Morena LIA 2450 m	2	3	L2	1900				1.75423			2545.97								787.071	232	0.170266	0.000909288	2.07903	0.0325885	-26.7141	0.0458817	3.842		232	0.764458	2.93705	0.0293705		0.0095841	42.8766	0.164296	-26.1295	0.127986
Morena LIA 2450 m	2	3	L3	2000				1.43789			1530.45								1345.33	233	0.0567275	3.43483e-05	0.670551	0.00608987	-29.1331	0.347206	1.375		233	0.791782	1.0887	0.010887		0.0112352	42.5029	0.32863	-25.6925	0.338704
Morena LIA 2450 m	2	4	L1	1350				0.320975			237.614								195.701	241	0.463972	0.00741193	8.0667	0.0823311	-27.8241	0.30036	27.1218	66.3578	241	0.85352	23.149	0.23149	0.663972	0.363185	32.9866	14.5671	-25.33	0.87257	167.18	241 ABG	1.40519	0.00438172	41.7418	0.127632	-25.6414	0.0536928
Morena LIA 2450 m	2	4	L2	1950				1.41491			1514.74								1244.33	242	0.20887	0.00321461	3.4339	0.015778	-26.6247	0.0831083	34.126		242	1.06467	36.3329	0.363329		0.00165788	43.4574	0.285789	-25.677	0.685894
Morena LIA 2450 m	2	4	L3	1900				1.78169			1929.26								1455.95	243	0.070333	0.000253261	0.828878	0.001399	-29.1343	0.119413	5.11		243	1.35329	6.91531	0.0691531		0.00347681	42.4929	0.144081	-25.906	0.630739
Morena LIA 2450 m	2	5	L1	1300				0.725243			568.442								374.374	251	0.419201	0.00636629	5.90681	0.0948445	-27.3289	0.0187991	41.5324	50.7204		1.14337	47.4869	0.474869	0.550996		41.6586				15.07	251 ABG	1.41256	0.0159311	45.3311	0.163864	-27.3121	0.393565
Morena LIA 2450 m	2	5	L2	1900				2.04582			3140.75								746.315	252	0.218582	0.006472	2.74047	0.108285	-26.4867	0.627315	7.575		252	0.856452	6.48763	0.0648763		0.00745884	44.336	0.383433	-26.0245	0.389616
Morena LIA 2450 m	2	5	L3	1900				1.96516			2346.97								1386.83	253	0.0733462	0.00112238	0.86825	0.00554902	-30.019	0.649865	1.613		253	0.697498	1.12506	0.0112506		0.0119636	41.5696	0.122281	-26.2795	0.156271
Conoide 2350 m	3	1	L1		1.35						795.111								813.145	311	0.552945	0.0152283	9.51934	0.1471	-29.211	1.1618	59.7412	62.0162	311	0.88982	53.1589	0.531589	0.545213	0.00989795	48.6997	0.154849	-25.6725	0.678115	36.7	311 ABG	1.01422	0.00914108	51.6768	0.145687	-26.5172	0.280452
Conoide 2350 m	3	1	L2	1700	1.87			2.00083			2522.23								879.182	312	0.10118	0.0302191	1.68695	0.0289748	-26.6264	0.0152751	1.181		312	0.489356	0.577929	0.00577929		0.00273019	46.4318	0.295228	-26.3325	0.311834
Conoide 2350 m	3	1	L3	1700	1.68			2.05527			2488.24								1005.72	313	0.0706424	0.00154654	0.766915	0.00434758	-27.0056	1.34655	1.094		313	0.717054	0.784457	0.00784457		0.00770231	44.6198	0.256297	-25.939	0.366281
Conoide 2350 m	3	2	L1	1150				0.381447			137.34	321S	0.0496272	0.00343518	0.610818	0.0220894	-28.9831	0.736028	301.324	321	0.851858	0.0155242	14.192	0.380324	-27.7637	0.295568	44.0146	66.1386	321	1.14269	50.295	0.50295	0.683264	0.00863071	44.7906	0.0515234	-26.1185	0.144957	34.07	321 ABG	1.15187	0.0207419	51.6874	0.00672729	-26.0841	0.218302
Conoide 2350 m	3	2	L2	1600				1.90395			1845.8	322S	0.023563	0.000476864	0.172321	0.00213928	-28.4092	0.766375	1200.52	322	0.237307	0.0330745	3.2724	0.381007	-25.5706	0.13939	20.975		322	0.816887	17.1342	0.171342		0.00100721	41.2851	0.123017	-26.57	0.118794
Conoide 2350 m	3	2	L3	1550				1.95745			1896.56	323S	0.0315184	0.000432512	0.267496	0.020349	-28.3009	0.635505	1137.48	323	0.134857	0.00115903	1.59798	0.0175234	-26.5818	0.101424	1.149		323	0.780804	0.897144	0.00897144		0.00506584	45.0026	0.124928	-25.8	0.247487
Conoide 2350 m	3	3	L1	1400				1.07431			1017.77								486.259								41.2412	47.0582		1.04445	43.0742	0.430742	0.467197		47.2687				27.11	331 ABG	0.939519	0.0124616	49.3066	0.0376971	-25.7413	0.179197
Conoide 2350 m	3	3	L2	1600				2.03995			2425.08								838.844								3.819		332	0.662401	2.52971	0.0252971		0.00863376	42.1354	0.0363916	-25.9305	0.378302
Conoide 2350 m	3	3	L3	1600				1.76447			1155.56								1667.6	333	0.118363	0.00834583	1.46379	0.0408682	-26.2888	0.191533	1.998		333	0.558463	1.11581	0.0111581		0.00389572	43.5216	0.378895	-26.1085	0.0982878
Conoide 2350 m	3	4	L1	1250				0.417675			20.837								501.256	341	0.79781	0.00581	10.8599	0.172416	-28.4287	1.61443	40.1908	47.7528	341	1.48884	59.8375	0.598375	0.660753	0.0228105	45.5607	0.258375	-26.396	0.173948	29.266	341 ABG	1.34689	0.00641412	48.2019	0.13536	-25.4678	0.0908853
Conoide 2350 m	3	4	L2	2650				1.90599			3473.06								1577.81	342	0.155592	0.00268418	1.79196	0.0443241	-26.1326	0.228717	6.43		342	0.869278	5.58946	0.0558946		0.0184464	43.2143	0.0630221	-26.1255	0.341533
Conoide 2350 m	3	4	L3	1650				1.75778			2006.21								894.128	343	0.0749745	0.00122305	0.766173	0.000549588	-29.4243	0.616963	1.132		343	0.572726	0.648325	0.00648325		0.0104108	44.801	0.0137253	-25.8095	0.00636396
Conoide 2350 m	3	5	L1	1600				0.644131			602.125								428.484	351	0.685151	0.0118327	12.57	0.278374	-27.2309	0.229301	50.2926	62.4306	351	0.656435	33.0139	0.330139	0.387924	0.0154691	50.0238	0.0750598	-25.17	0.0721249	39.66	351 ABG	0.798003	0.0116896	51.2824	0.41615	-25.6807	0.339081
Conoide 2350 m	3	5	L2	1800				1.64755			1782.52								1183.07	352	0.208623	0.00313029	2.86309	0.197534	-25.4555	0.219431	9.072		352	0.493792	4.47968	0.0447968		0.00296379	41.2401	0.132536	-25.451	0.059397
Conoide 2350 m	3	5	L3	1900				2.15856			2379.44								1721.82	353	0.103318	0.0040523	1.17887	0.0177178	-26.993	2.17776	3.066		353	0.42363	1.29885	0.0129885		0.0629993	38.5442	6.02304	-25.3425	0.286378
[truncated: 71 more columns]

## Sheet: BD_data
Bulk density (Kg dm-3)	Glacier 2800 m	LIA morain 2550 m	Conoid 2400 m	stdev
1.41583	-2.5			0.482594
1.86269	-7.5			0.156169
1.99005	-12.5			0.0454644
0.656715		-2.5		0.267237
1.72322		-7.5		0.231434
1.84017		-12.5		0.258886
0.629389			-2.5	0.318573
1.89965			-7.5	0.152919
1.93871			-12.5	0.177034
	Mean depth of the considered soil layer	Mean depth of the considered soil layer	Mean depth of the considered soil layer

## Sheet: C_data
C	C							C Sum belowground
g dm2	g m2	Glacier 2800 m	LIA morain 2550 m	Conoid 2400 m				C
1.14449	114.449	2.5
6.02813	602.813	-2.5
0.796921	79.6921	-7.5
0.636007	63.6007	-12.5
11.7685	1176.85		2.5
28.1913	2819.13		-2.5
16.0095	1600.95		-7.5
7.24681	724.681		-12.5
5.18071	518.071			2.5
47.6419	4764.19			-2.5
14.629	1462.9			-7.5
10.2483	1024.83			-12.5
		Glacier 2800 m	LIA morain 2550 m	Conoid 2400 m
	Sum	860.555	6321.61	7769.98

## Sheet: Sheet2
		depth_cm	tot bulk wet weight g (with container)	fino lordo g		container weight, g		sub samples, g	sub samples, g
C1	L1_turf	0-4	1884			229		Sand, silt, clay	Rocks
	L2	4 - 8	3294	1690				145	139
	L3	8 - 12	3552	1722				193	122
C2	L1 turf	0-5	2653
	L2	5-10	4080	2796				193	158
	L3	10-13	3203	2333				222	96
C3	L1_turf		2889
	L2		3475	2556				162	113
	L3		3039	1467				130	104
C4	L1 turf		3065
C5	L1 turf		4127
