# Supplementary material for: Evidence for a non-linear carbon accumulation pattern along an Alpine glacier retreat chronosequence in Northern Italy
Source: PeerJ. 2019 Oct 10;7:e7703. doi: 10.7717/peerj.7703 (PMC6790226; doi:10.7717/peerj.7703)
Supplement: Supplemental Information 5 [file peerj-07-7703-s005.xlsx]

## Sheet: July
n plot	T1P1	T1P2	T1P3	T1P4	T1P5	T2P1	T2P2	T2P3	T2P4	T2P5	T3P1	T3P2	T3P3	T3P4	T3P5
Location	Glacier	Glacier	Glacier	Glacier	Glacier	Moraine 2550	Moraine 2550	Moraine 2550	Moraine 2550	Moraine 2550	Moraine 2400	Moraine 2400	Moraine 2400	Moraine 2400	Moraine 2400
AG Biomass DW (g m-2)	41.8311	87.2055	445.87	272.575	185.533	1177.5	725.4	882.554	5484.96	494.427	1204.08	1117.79	889.444	960.179	1301.19
N AG(g m-2)	0.357089	0.729907	2.94957	1.97585	1.41442	14.2999	10.5183	10.4661	77.0739	6.98407	12.212	12.8755	8.35649	12.9325	10.3836
C AG (g m-2)	12.6394	22.9224	130.657	91.1714	70.4582	514.885	328.654	402.211	2289.52	224.129	622.229	577.757	438.555	462.824	667.283
BG Biomass DW (g m-2)	13.2526	194.55	10.3509	50.0683	22.366	2061.21	1846.16	1107.85	2014.01	1839.19	2378.95	2606.21	1654.68	1763.26	1904.33
N BG(g m-2)	0.0801535	1.2974	0.0517586	0.248943	0.0994836	28.2334	18.6923	12.9845	19.7096	20.2675	20.9737	27.5112	16.5229	25.1861	11.903
C BG (g m-2)	5.18688	82.5894	4.24136	19.6209	6.93183	917.656	815.329	492.087	768.759	771.48	1156.44	1144.44	773.681	800.244	921.22
N soil ( g m-2)	26.2952	16.9949	20.7406	22.7495	22.5077	55.7126	53.8581	61.4908	46.3294	73.5565	72.0539	54.2988	62.9661	50.7918	52.7477
C soil (g m-2)	49.6255	21.9818	34.4798	47.2827	46.8518	535.424	492.583	596.164	429.976	732.965	514.263	302.286	451.545	282.704	369.611
Tair (°C)	6.14	7.60667	7.11833	_	_	11.2336	9.26636	9.00273	8.714	9.66	9.98333	12.7233	11.42	13.0867	11.0833
Alpha	0.0019	0.0006	0.0016	_	_	0.0195	0.0216	0.045	0.0261	0.0288	0.0222	0.0188	0.0269	0.014	0.0118
Reco	0.1245	0.0571	0.1559	_	_	4.4948	3.867	3.7317	4.2557	7.3422	3.1446	3.9875	5.7068	4.6312	3.6765
NEE 2000	-0.102304	-0.0384361	-0.268731	_	_	-4.82698	-13.0513	-8.52557	-13.8495	-14.8397	-5.95205	-7.24553	-7.49205	-5.23048	-12.9198
GEE 2000	-0.226804	-0.0955361	-0.424631	_	_	-9.32178	-16.9183	-12.2573	-18.1052	-22.1819	-9.09665	-11.233	-13.1988	-9.86168	-16.5963

## Sheet: August
n plot	T1P1	T1P2	T1P3	T1P4	T1P5	T2P1	T2P2	T2P3	T2P4	T2P5	T3P1	T3P2	T3P3	T3P4	T3P5
Location	Glacier	Glacier	Glacier	Glacier	Glacier	Moraine 2550	Moraine 2550	Moraine 2550	Moraine 2550	Moraine 2550	Moraine 2400	Moraine 2400	Moraine 2400	Moraine 2400	Moraine 2400
AG Biomass DW (g m-2)	41.8311	87.2055	445.87	272.575	185.533	1177.5	725.4	882.554	5484.96	494.427	1204.08	1117.79	889.444	960.179	1301.19
N AG(g m-2)	0.357089	0.729907	2.94957	1.97585	1.41442	14.2999	10.5183	10.4661	77.0739	6.98407	12.212	12.8755	8.35649	12.9325	10.3836
C AG (g m-2)	12.6394	22.9224	130.657	91.1714	70.4582	514.885	328.654	402.211	2289.52	224.129	622.229	577.757	438.555	462.824	667.283
BG Biomass DW (g m-2)	13.2526	194.55	10.3509	50.0683	22.366	2061.21	1846.16	1107.85	2014.01	1839.19	2378.95	2606.21	1654.68	1763.26	1904.33
N BG(g m-2)	0.0801535	1.2974	0.0517586	0.248943	0.0994836	28.2334	18.6923	12.9845	19.7096	20.2675	20.9737	27.5112	16.5229	25.1861	11.903
C BG (g m-2)	5.18688	82.5894	4.24136	19.6209	6.93183	917.656	815.329	492.087	768.759	771.48	1156.44	1144.44	773.681	800.244	921.22
N soil ( g m-2)	26.2952	16.9949	20.7406	22.7495	22.5077	55.7126	53.8581	61.4908	46.3294	73.5565	72.0539	54.2988	62.9661	50.7918	52.7477
C soil (g m-2)	49.6255	21.9818	34.4798	47.2827	46.8518	535.424	492.583	596.164	429.976	732.965	514.263	302.286	451.545	282.704	369.611
Tair (°C)	13.1573	13.6682	15.5458	13.6682	11.8669	15.9209	12.6615	11.565	12.7583	11.9762	18.9018	18.49	17.8936	15.598	13.1891
Alpha	0.0077	0.0268	0.0023	0.004	0.0024	0.0329	0.043	0.0358	0.0306	0.0392	0.0162	0.0224	0.0293	0.011	0.0172
Reco	1.1364	3.1423	1.7791	1.3971	0.7456	5.3051	4.7913	3.5916	3.1412	7.49	5.698	6.6931	6.8114	4.658	3.3862
NEE 2000	-1.9537	-3.35104	-0.809952	-4.2613	-1.39484	-7.57612	-7.76384	-4.88633	-6.3699	-16.0387	-5.42337	-7.27712	-6.55403	-5.93769	-6.73811
GEE 2000	-3.0901	-6.49334	-2.58905	-5.6584	-2.14044	-12.8812	-12.5551	-8.47793	-9.5111	-23.5287	-11.1214	-13.9702	-13.3654	-10.5957	-10.1243

## Sheet: September
n plot	T1P1	T1P2	T1P3	T1P4	T1P5	T2P1	T2P2	T2P3	T2P4	T2P5	T3P1	T3P2	T3P3	T3P4	T3P5
Location	Glacier	Glacier	Glacier	Glacier	Glacier	Moraine 2550	Moraine 2550	Moraine 2550	Moraine 2550	Moraine 2550	Moraine 2400	Moraine 2400	Moraine 2400	Moraine 2400	Moraine 2400
AG Biomass DW (g m-2)	41.8311	87.2055	445.87	272.575	185.533	1177.5	725.4	882.554	5484.96	494.427	1204.08	1117.79	889.444	960.179	1301.19
N AG(g m-2)	0.357089	0.729907	2.94957	1.97585	1.41442	14.2999	10.5183	10.4661	77.0739	6.98407	12.212	12.8755	8.35649	12.9325	10.3836
C AG (g m-2)	12.6394	22.9224	130.657	91.1714	70.4582	514.885	328.654	402.211	2289.52	224.129	622.229	577.757	438.555	462.824	667.283
BG Biomass DW (g m-2)	13.2526	194.55	10.3509	50.0683	22.366	2061.21	1846.16	1107.85	2014.01	1839.19	2378.95	2606.21	1654.68	1763.26	1904.33
N BG(g m-2)	0.0801535	1.2974	0.0517586	0.248943	0.0994836	28.2334	18.6923	12.9845	19.7096	20.2675	20.9737	27.5112	16.5229	25.1861	11.903
C BG (g m-2)	5.18688	82.5894	4.24136	19.6209	6.93183	917.656	815.329	492.087	768.759	771.48	1156.44	1144.44	773.681	800.244	921.22
N soil (g m-2)	26.2952	16.9949	20.7406	22.7495	22.5077	55.7126	53.8581	61.4908	46.3294	73.5565	72.0539	54.2988	62.9661	50.7918	52.7477
C soil (g m-2)	49.6255	21.9818	34.4798	47.2827	46.8518	535.424	492.583	596.164	429.976	732.965	514.263	302.286	451.545	282.704	369.611
Tair (°C)	4.465	5.26364	6.895	8.39273	6.21417	8.34273	7.65545	10.9417	10.7482	11.935	12.0173	9.42727	9.23727	10.1483	11.0283
Alpha	0.0069	0.0087	0.0101	0.0043	0.0029	0.012	0.0234	0.0243	0.0235	0.0304	0.0114	0.0076	0.0159	0.0141	0.0097
Reco	0.6042	0.6794	0.9626	0.7596	0.4651	2.1232	1.7804	3.2235	2.3436	4.9757	3.1566	2.0279	3.0775	4.5219	2.3968
NEE 2000	-13.1957	-4.37534	-2.04852	-4.50278	-5.33484	-21.8767	-4.83577	-7.03436	-10.9275	-12.0356	-19.6433	-13.1718	-0.105632	-0.939611	-6.17129
GEE 2000	-13.7999	-5.05474	-3.01112	-5.26238	-5.79994	-23.9999	-6.61617	-10.2579	-13.2711	-17.0113	-22.7999	-15.1997	-3.18313	-5.46151	-8.56809
